# Supplementary material for: Loss of CFHR5 function reduces the risk for age-related macular degeneration
Source: Nat Commun. 2025 Jul 1;16:5766. doi: 10.1038/s41467-025-61193-3 (PMC12217273; doi:10.1038/s41467-025-61193-3)
Supplement: Supplementary file 2 — Supplementary Data [file 41467_2025_61193_MOESM2_ESM.xlsx]

## Sheet: Index
Supplementary Data to Reeve et al., 2025 "Loss of CFHR5 function reduces the risk for age-related macular degeneration"
Name	Description
Supplementary Data 1	Association results (p<x) from GWAS for code H7_AMD (incl. both wet and dry AMD) in FG DF12 (n=12,495 cases/461,686 controls)
Supplementary Data 2	FinnGen DF12 AMD GWAS results (n=12,495 cases/461,686 controls) for AMD loci described in multi-ancestry meta-analysis (n=61,248 cases/364,472 controls)
Supplementary Data 3	Stepwise conditional analysis of GWAS lead signal associations within CFH region with AMD in FinnGen DF12
Supplementary Data 4	Phenome-wide association analysis of CFHR5 frameshift variant p.Glu163insAA against 2,408 phenotypes in FG DF12
Supplementary Data 5	CFHR5 coding variants identified in 6,404 chromosomes of the 1KG cohort
Supplementary Data 6	Frequency of CFHR5 coding variants in unrelated 1KG participants (n=934 individuals)
Supplementary Data 7	CFH region AMD lead variants and SVs with AF>1% as identified by short- and long-read sequencing of 6,404 chromosomes from the 1KG cohort
Supplementary Data 8	CFH region haplotypes across ethnicities based on regional variation identified in the 1KG cohort
Supplementary Data 9	Distribution of CFH region haplotypes across 1KG super-populations and Finns
Supplementary Data 10	Validation of CFH region variant imputation accuracy in FinnGen based on short- and long-read sequencing in 1KG cohort
Supplementary Data 11	Samples selected for proteomic profiling and complement activity analysis in FinnGen AMD recall study passing quality control (n=399)
Supplementary Data 12	Distribution of CFH haplotypes across FinnGen AMD recall study samples passing quality control (n=399)
Supplementary Data 13	Associations between CHFR5fs status and FH/FHR serum protein levels, controlled for age at sampling, sex and AMD status
Supplementary Data 14	Associations between CFH protective haplotype status and FH/FHR serum protein levels, controlled for age at sampling, sex and AMD status
Supplementary Data 15	Associations between CFH region AMD lead variants and FH/FHR protein levels in AMD recall study participants
Supplementary Data 16	Associations between CFH region AMD lead variants and FH/FHR protein levels in participants from the FinnGen population cohort
Supplementary Data 17	Genetic associations between the burden of coding variants in CFH/CFHR genes and FH/FHR protein levels in UK Biobank participants (n=49,736); from: Dhindsa et al., 2023 (PMID: 37794183), Table S8
Supplementary Data 18	Serum complement activity of the classical, lectin, and alternative pathways among AMD patients and controls with CFH/CFHR5 haplotypes
Supplementary Data 19	Associations of retinal photoreceptor layer (PS) thickness and that of its inner (ELM-ISOS) and outer (ISOS-RPE) segments with AMD case status in UK Biobank
Supplementary Data 20	Associations of retinal photoreceptor layer (PS) thickness and that of its inner (ELM-ISOS) and outer (ISOS-RPE) segments in carriers of conditionally-independent protective alleles impacting CFH rs1410996 and p.Tyr402His
Supplementary Data 21	Associations of retinal photoreceptor layer (PS) thickness and that of its inner (ELM-ISOS) and outer (ISOS-RPE) segments in carriers of the AMD protective loss-of-function variant CFHR5fs
Supplementary Data 22	Associations of retinal photoreceptor layer (PS) thickness and that of its inner (ELM-ISOS) and outer (ISOS-RPE) segments in carriers of the AMD protective loss-of-function variant CFHR5fs on a homozygous CFH protective haplotype background (2-2-0-1 vs 2-2-0-0)
Supplementary Data 23	FinnGen Consortium Authors and Affiliations

## Sheet: Supplementary Data 1
Supplementary Data 1. Association results (p<E-07) from GWAS for code H7_AMD (incl. both wet and dry AMD) in FinnGen DF12 (n=12,495 cases/461,686 controls)
For details on statistical analyses, see Methods and https://www.finngen.fi/en/genetic_data
region	variant	rsid	locus in Fritsche et al.	locus in Gorman et al.	locus in Gorman et al. (hg38)	AF	beta	sd	p	susie_cs	conditional independence	cs_log10bf	cs_avg_r2	cs_min_r2	low_purity	cs_size	good_cs	cs_id	prob	variant_most_severe	gene_most_severe	comment
chr1:196,200,000-197,350,000	1:196735502-C-A	rs10922109	YES	YES	1:196695663	0.39	-0.587		2.06E-381	1	see Table 1 and SupplementaryTable 3
	1:196687934-T-G					0.56	-0.551		3.21E-380	2
	1:196937394-G-T					0.024	-0.569		1.49e-28	3
	1:197327700-ATCTTT-A					0.039	-0.696		4.52e-65	4
chr2:178361799-181361799	2:179861799:G:A	rs13411964	NO	YES	2:179860583	0.31	0.0882873	0.0330551	1.82264e-09	1	NA	3.29639	0.610563	0.280671	FALSE	26	TRUE	chr2:178361799-181361799_1	0.174115	upstream_gene_variant	ZNF385B
chr3:63233415-66233415	3:64733415:G:C	rs6445425	YES	YES	3:64744445	0.36	0.09335	0.0369858	3.96004e-11	1	NA	4.69386	0.977068	0.944498	FALSE	10	TRUE	chr3:63233415-66233415_1	0.202274	intron_variant	ADAMTS9-AS2
chr3:98027075-101027075	3:99527075:T:A	rs116675086	YES	YES	3:99482743	0.029	0.280324	0.0863157	2.05258e-13	1	NA	6.88697	0.922608	0.806873	FALSE	21	TRUE	chr3:98027075-101027075_1	0.112057	non_coding_transcript_exon_variant	AC107029.1
chr4:85590641-88590641	4:87090641:T:G	rs3775221	NO	YES	4:87067438	0.43	0.102211	0.0307587	1.00277e-13	1	NA	7.61661	0.899327	0.804485	FALSE	30	TRUE	chr4:85590641-88590641_1	0.102688	intron_variant	AFF1
chr4:105741721-111240713	4:109740713:T:A	rs139779213	YES	YES	4:109735574	0.0096	0.709195	0.0591245	6.02976e-33	1	NA	22.5526	1	1	FALSE	1	TRUE	chr4:105741721-111240713_1	0.99999	stop_lost	CFI
	4:109634522:G:A					0.52	-0.106305	0.0373241	7.1351e-15	2	p=1.91E-10	2.77868	0.495924	0.139122	TRUE	26	FALSE	chr4:105741721-111240713_2	0.30415	intron_variant	MCUB	not confirmed
	4:107850286:TA:T					0.016	0.288101	0.111133	1.17176e-08	3	p=3.03E-08	1.40954	0.612383	0.0147734	TRUE	39	FALSE	chr4:105741721-111240713_3	0.223536	intron_variant	SGMS2	not confirmed
chr5:34073576-37073576	5:35573576:C:T	rs189631141	YES	NO	NA	0.057	-0.190697	0.0379961	4.80032e-10	1	NA	4.50555	0.98798	0.886968	FALSE	53	TRUE	chr5:34073576-37073576_1	0.042745	intergenic_variant	NA
MHC rs429608	6:31962685:G:A	rs429608	YES	NO	NA	0.12	-0.426		1.12e-79	1	MHC	n.a.	n.a.	n.a.	n.a.	n.a.	n.a.	n.a.	n.a.	n.a.	n.a.
chr6:42357529-45357529	6:43857529:A:G	rs7758685	YES	YES	6:43858890	0.58	0.111775	0.0541918	8.82673e-16	1	NA	9.03579	0.872027	0.775858	FALSE	4	TRUE	chr6:42357529-45357529_1	0.384036	intergenic_variant	NA
chr6:114618581-117618581	6:116118581:C:CAT	rs3051954	NO	YES	6:116112102	0.36	-0.0865699	0.0308266	1.33049e-09	1	NA	3.33504	0.777636	0.358929	FALSE	22	TRUE	chr6:114618581-117618581_1	0.157441	intron_variant	NT5DC1
chr7:103575043-106575043	7:105075043:T:G	rs10808141	YES	YES	7:105115908	0.32	0.103722	0.0235234	8.37336e-13	1	NA	6.75072	0.921593	0.568723	FALSE	86	TRUE	chr7:103575043-106575043_1	0.0569973	intron_variant	KMT2E
chr10:120954932-123954932	10:122454932:G:T	rs10490924	YES	YES	10:122455695	0.24	0.672822	0.333105	0	1	NA	inf	0.999513	0.998888	FALSE	9	TRUE	chr10:120954932-123954932_1	0.410778	missense_variant	ARMS2
chr10:120954932-123954932	10:122461685:G:GT					0.0086	0.34797	0.234218	2.97948e-07	2	p=1.34E-18	7.69595	0.979514	0.965222	FALSE	5	TRUE	chr10:120954932-123954932_2	0.294871	frameshift_variant	HTRA1	confirmed: not frameshift, but insertion of 1 AA (Ser)
chr12:54221801-57221801	12:55721801:C:T	rs3138142	YES	YES	12:55721994	0.17	0.107499	0.0536748	2.56324e-09	1	NA	2.69847	0.999696	0.999696	FALSE	2	TRUE	chr12:54221801-57221801_1	0.518878	synonymous_variant	RDH5
chr13:29750685-32750685	13:31250685:G:A	rs8000179	YES	YES	13:31247103	0.35	-0.0832461	0.0290304	7.86466e-09	1	NA	2.75955	0.618379	0.177366	TRUE	27	FALSE	chr13:29750685-32750685_1	0.146969	intron_variant	B3GLCT	not confirmed
chr14:66833070-69833070	14:68286570:T:G	rs2208397	YES	YES	14:68333070	0.70	0.0866833	0.0211445	7.4319e-09	1	NA	5.55889	0.903296	0.627323	FALSE	72	TRUE	chr14:66833070-69833070_1	0.0489258	intron_variant	RAD51B
chr14:66833070-69833070	14:68516410:C:T	rs61985772				0.10	0.0870672	0.0362639	7.8242e-05	2	p=2.74E-07	1.38263	0.681455	0.284472	FALSE	41	TRUE	chr14:66833070-69833070_2	0.122953	intron_variant	RAD51B	not confirmed (below significance thrreshold)
chr14:71389599-74389599	14:72889599:C:A	rs759283	NO	NO	NA	0.33	-0.0817517	0.0301524	2.31026e-08	1	NA	2.08701	0.513121	0.0540939	TRUE	14	FALSE	chr14:71389599-74389599_1	0.173473	intron_variant	DPF3	not confirmed
chr15:56888755-59888755	15:58382109:G:A	rs2043082	YES	YES	15:58388439	0.41	-0.11053	0.0434574	2.58167e-15	1	NA	8.37171	0.918435	0.74357	FALSE	7	TRUE	chr15:56888755-59888755_1	0.203346	intron_variant	ALDH1A2
chr15:56888755-59888755	15:58430391:G:GC					0.23	-0.102082	0.0368153	5.2592e-10	2	p=7.92E-08	3.14932	0.914353	0.845844	FALSE	8	TRUE	chr15:56888755-59888755_2	0.174843	intron_variant	LIPC	confirmed
chr15:72431305-75431305	15:73931305:G:T	rs74026308	NO	NO	NA	0.17	-0.116091	0.0340715	2.31068e-10	1	NA	4.0125	0.994908	0.988517	FALSE	11	TRUE	chr15:72431305-75431305_1	0.10394	intron_variant	LOXL1
chr15:87718433-90718433	15:89217766:C:T	rs2070780	NO	YES	15:89217766	0.48	0.102167	0.0519637	7.23602e-14	1	NA	8.35424	0.949814	0.925225	FALSE	3	TRUE	chr15:87718433-90718433_1	0.384436	intron_variant	RLBP1
chr16:55467362-58467362	16:56967362:AC:A	rs200751500	YES	YES	16:56960616	0.29	0.0946051	0.0361934	1.91417e-10	1	NA	4.16271	0.700054	0.367546	FALSE	17	TRUE	chr16:55467362-58467362_1	0.183249	intron_variant	CETP
chr19:5218376-8218376	19:6718376:G:C	rs2230199	YES	YES	19:6716268	0.18	0.248396	0.0301452	4.55302e-49	1	NA	41.6664	1	1	FALSE	1	TRUE	chr19:5218376-8218376_1	0.989701	missense_variant	C3
chr19:5218376-8218376	19:6698193:A:AT					0.0018	0.801577	0.380133	5.10752e-10	2	p=2.48E-13	3.84111	0.925192	0.925192	FALSE	2	TRUE	chr19:5218376-8218376_2	0.725766	intron_variant	C3	confirmed: missense variant chr19:6718135_T_G
chr19:43408684-46408684	19:44908684:T:C	rs429358	YES	YES	19:44908684	0.18	-0.203119	0.0190499	2.02815e-26	1	e4 allele	22.0236	1	1	FALSE	1	TRUE	chr19:43408684-46408684_1	0.999977	missense_variant	APOE
chr22:31193811-34193811	22:32693811:C:A	rs5749492	YES	YES	22:32695826	0.13	-0.124674	0.0443769	2.96722e-09	1	NA	3.00661	0.949572	0.804422	FALSE	11	TRUE	chr22:31193811-34193811_1	0.156194	intron_variant	SYN3

## Sheet: Supplementary Data 2
Supplementary Data 2. FinnGen DF12 AMD GWAS results (n=12,495 cases/461,686 controls) for AMD loci described in multi-ancestry meta-analysis (n=61,248 cases/364,472 controls)
see Supplementary Table 1 for information on loci meeting significance criteria in both studies
Abbreviations: RE2, Han-Eskin random effects model; RE2_STAT1, mean effect statistic; RE2_STAT2, heterogeneity statistic.
For details on statistical analyses, see Methods and https://www.finngen.fi/en/genetic_data
Multi-Ancestry Replication Meta-Analysis (Gorman et al., 2024)													FinnGen R12 AMD GWAS
GenomicLocus	Novel	Gene	SNP_b37	CHROM	POS	RSID	non_effect_allele	effect_allele	EAF	BETA	SE	P-value	significant in FinnGen?	Beta	P-value	-log10(p)	af_case	af_control	N cases	N controls
1	0	CFH	1:196664793:T:G	1	196664793	rs485632	T	G	0.6252	-0.5718	0.0071	2.66e-1419	Yes
2	1	CD46/CD55	1:207960708:C:T	1	207960708	rs4844619	C	T	0.7845	0.078	0.0088	6.998e-19	No	-0.0347341	0.033	1.4784	0.22	0.22	12495	461686
3	1	LRP2	2:170067947:C:G	2	170067947	rs11689553	C	G	0.2017	0.0545	0.0097	2.121e-08	No	0.0335517	0.038	1.42333	0.24	0.24	12495	461686
4	1	ZNF385B	2:180725310:T:C	2	180725310	rs2170240	T	C	0.3945	0.0426	0.0073	5.726e-09	Yes
5	0	COL4A3	2:228177181:A:T	2	228177181	rs56123646	A	T	0.1355	0.0829	0.0113	2.451e-13	No	0.0261244	0.3	0.52378	0.16	0.16	6699	331070
6	1	CAND2/TMEM40	3:12819789:T:A	3	12819789	rs28731356	T	A	0.3991	-0.0401	0.0072	3.04e-08	No	0.0301929	0.028	1.55829	0.56	0.55	12495	461686
7	0	ADAMTS9	3:64730121:T:C	3	64730121	rs17676309	T	C	0.5466	-0.0636	0.0073	3.01e-18	Yes
8	0	COL8A1	3:99201587:A:G	3	99201587	rs17826006	A	G	0.0159	0.1737	0.0281	5.958e-10	Yes
9	1	ZBTB38	3:141096185:C:G	3	141096185	rs9821337	C	G	0.3292	0.0464	0.0075	7.307e-10	No	0.0565472	6.2e-05	4.20767	0.38	0.37	12495	461686
10	1	IGFBP7	4:57927876:G:A	4	57927876	rs1277297	G	A	0.3946	-0.051	0.0072	1.759e-12	No	0.0149488	0.29	0.53653	0.63	0.63	12495	461686
11	1	AFF1	4:87988590:C:T	4	87988590	rs2280953	C	T	0.5895	0.0491	0.0071	5.62e-12	Yes
12	0	CFI	4:110656730:G:A	4	110656730	rs7439493	G	A	0.587	0.0746	0.0073	1.2e-24	Yes
13	0	C9	5:39327888:G:T	5	39327888	rs62358361	G	T	0.9909	-0.3762	0.0358	7.274e-26	No	0.351733	0.0005	3.30385	0.0052	0.0037	12495	461686
14	0	CFB/C2/SKIV2L	6:29605935:T:G	6	29605935	rs444189	T	G	0.3703	0.0496	0.0077	1.184e-10	No	0.0167723	0.27	0.562789	0.28	0.27	12495	461686
15	0	VEGFA	6:43826627:C:T	6	43826627	rs943080	C	T	0.4862	-0.0837	0.007	3.837e-33	Yes
16	0	NT5DC1/COL10A1	6:116433265:C:T	6	116433265	rs476330	C	T	0.4287	-0.0546	0.0071	2.028e-14	Yes
17	0	PILRA	7:99991548:C:T	7	99991548	rs7803454	C	T	0.833	-0.0597	0.0094	2.177e-10	No	0.0360817	0.027	1.56722	0.23	0.23	12495	461686
18	0	KMT2E	7:104756355:T:C	7	104756355	rs1144	T	C	0.3556	0.0522	0.0074	2.057e-12	Yes
19	1	RP1L1	8:10573698:A:G	8	10573698	rs75731123	A	G	0.1341	-0.0603	0.0107	1.939e-08	No	-0.02506	0.29	0.533086	0.09	0.09	12495	461686
20	0	TNFRSF10A	8:23082971:G:T	8	23082971	rs13278062	G	T	0.4863	-0.0599	0.0071	2.632e-17	No	0.0715359	1.6e-07	6.79155	0.56	0.54	12495	461686
21	0	RORB	9:76600134:C:T	9	76600134	rs11143745	C	T	0.5846	0.0557	0.0073	1.716e-14	No	-0.0530384	0.0001	3.98448	0.48	0.49	12495	461686
22	0	TGFBR1	9:101926594:G:A	9	101926594	rs334362	G	A	0.7919	0.0748	0.0089	4.704e-17	No	-0.068519	0.00054	3.26928	0.13	0.14	12495	461686
23	0	ABCA1	9:107665739:G:A	9	107665739	rs2575876	G	A	0.7449	0.0638	0.0081	3.452e-15	No	-0.0583636	0.00088	3.05576	0.19	0.19	12495	461686
24	1	HSDL2	9:115150612:G:A	9	115150612	rs10981380	G	A	0.5332	-0.0425	0.007	1.518e-09	No	0.0188249	0.18	0.752812	0.41	0.41	12495	461686
25	1	C5	9:123759044:G:A	9	123759044	rs7040033	G	A	0.5633	0.0388	0.0071	3.741e-08	No	-0.0269645	0.05	1.30532	0.48	0.49	12495	461686
26	0	ARHGAP21	10:25054210:G:A	10	25054210	rs4570483	G	A	0.3349	0.0441	0.0075	4.295e-09	No	-0.0507802	0.00085	3.07	0.72	0.73	12495	461686
27	0	ARMS2/HTRA1	10:124215211:T:C	10	124215211	rs36212733	T	C	0.2161	0.5743	0.0079	3.85e-1154	Yes
28	1	ME3	11:86326044:A:G	11	86326044	rs4439535	A	G	0.3319	0.0432	0.0074	4.525e-09	No	0.0293777	0.045	1.34985	0.33	0.32	12495	461686
29	1	TYR	11:89011046:G:A	11	89011046	rs1393350	G	A	0.7338	-0.054	0.0079	6.959e-12	No	0.00879248	0.63	0.203642	0.18	0.17	12495	461686
30	0	BLOC1S1-RDH5	12:56115778:C:A	12	56115778	rs3138141	C	A	0.7867	-0.1019	0.0094	3.727e-27	Yes
31	0	ACAD10	12:112080669:T:C	12	112080669	rs73203613	T	C	0.0175	0.161	0.0277	6.174e-09	No	-0.100551	0.5	0.302529	0.002	0.002	12495	461686
32	0	B3GALTL	13:31821240:C:T	13	31821240	rs9564692	C	T	0.6927	0.0585	0.0077	4.53e-14	Yes
33	1	LINC02343	13:34912828:C:T	13	34912828	rs621736	C	T	0.7514	-0.0462	0.0081	1.003e-08	No	0.0533401	0.001	2.99468	0.23	0.22	12495	461686
34	0	RAD51B	14:68799787:A:C	14	68799787	rs1956526	A	C	0.6193	0.079	0.0074	1.677e-26	Yes
35	1	SERPINA1	14:94838142:G:T	14	94838142	rs112635299	G	T	0.9823	0.2095	0.0296	1.466e-12	No	-0.240344	4.1e-06	5.39127	0.016	0.02	12495	461686
36	1	HERC2	15:28365618:A:G	15	28365618	rs12913832	A	G	0.711	0.1151	0.0094	2.053e-34	No	0.0673742	0.0038	2.4199	0.9	0.9	12495	461686
37	1	TRPM1	15:31394868:G:T	15	31394868	rs7182946	G	T	0.4148	-0.0474	0.0074	1.795e-10	No	0.0413079	0.0025	2.60275	0.56	0.55	12495	461686
38	0	LIPC	15:58680638:T:C	15	58680638	rs2414577	T	C	0.3858	-0.062	0.0072	9.167e-18	Yes
39	1	MYO1E	15:59588995:T:C	15	59588995	rs4238336	T	C	0.7673	0.0489	0.0086	1.411e-08	No	0.027201	0.082	1.08389	0.75	0.74	12495	461686
40	1	SMAD3	15:67338914:G:A	15	67338914	rs6494627	G	A	0.5078	0.0477	0.0073	7.709e-11	No	-0.0318	0.02	1.69538	0.45	0.46	12495	461686
41	1	CSK	15:75097780:C:T	15	75097780	rs35206230	C	T	0.3663	-0.0526	0.0074	1.114e-12	No	0.0674993	9.8e-07	6.00984	0.57	0.56	12495	461686
42	1	RLBP1	15:89760997:C:T	15	89760997	rs2070780	C	T	0.5362	-0.0536	0.0072	1.187e-13	Yes
43	1	CHD9	16:53370021:T:C	16	53370021	rs62049817	T	C	0.2915	0.0527	0.0078	1.473e-11	No	-0.00141382	0.93	0.0330016	0.27	0.27	12495	461686
44	0	CETP	16:56994528:C:T	16	56994528	rs17231506	C	T	0.6853	-0.1085	0.0074	8.207e-49	Yes
45	0	CTRB2	16:75234872:C:A	16	75234872	rs72802342	C	A	0.919	0.1066	0.0145	2.122e-13	No	-0.123575	7.7e-07	6.11141	0.077	0.086	12495	461686
46	0	NPLOC4	17:79619408:A:G	17	79619408	rs7406891	A	G	0.5397	-0.0595	0.0072	1.1e-16	No	-0.0263797	0.053	1.27217	0.51	0.52	12495	461686
47	1	CLUL1	18:597950:C:T	18	597950	rs9973159	C	T	0.8676	0.0967	0.011	1.915e-18	No	-0.0990749	3.8e-07	6.4163	0.14	0.15	12495	461686
48	1	ACAA2	18:47285763:G:T	18	47285763	rs880448	G	T	0.5384	-0.0506	0.0071	9.281e-13	No	0.0466646	0.00062	3.20486	0.52	0.52	12495	461686
49	0	ABCA7/CFD	19:1059243:T:A	19	1059243	rs1137776	T	A	0.9022	0.0996	0.0134	9.534e-14	No	not in FG
50	0	NRTN/FUT6	19:5832773:G:A	19	5832773	rs78060698	G	A	0.9586	0.1784	0.019	7.09e-21	No	-0.169217	5.3e-05	4.27672	0.026	0.03	12495	461686
51	0	C3	19:6716279:G:A	19	6716279	rs11569415	G	A	0.7903	-0.2251	0.0085	5.9e-156	Yes
52	1	TGFB1/CCDC97	19:41825191:C:T	19	41825191	rs73045269	C	T	0.8497	0.0761	0.0102	8.129e-14	No	-0.0808548	1.5e-06	5.83513	0.2	0.22	12495	461686
53	0	APOE	19:45411941:T:C	19	45411941	rs429358	T	C	0.141	-0.1746	0.0105	1.08e-61	Yes
54	1	EXOC3L2/MARK4	19:45748362:G:C	19	45748362	rs73036519	G	C	0.7003	0.0534	0.008	2.519e-11	No	-0.0522757	0.00032	3.48901	0.32	0.33	12495	461686
55	1	RASIP1	19:49241015:C:T	19	49241015	rs427248	C	T	0.5286	-0.0516	0.0072	7.243e-13	No	0.0348998	0.012	1.93319	0.42	0.41	12495	461686
56	1	RRAS	19:50193163:A:G	19	50193163	rs201107314	A	G	0.0107	-0.2769	0.0466	2.752e-09	No	-0.00948865	0.92	0.0369815	0.0054	0.0054	12495	461686
57	1	LBP	20:36997655:C:T	20	36997655	rs2232613	C	T	0.9205	0.1009	0.0131	1.316e-14	No	-0.0666072	0.00092	3.03852	0.13	0.14	12495	461686
58	0	PLTP/MMP9	20:44549476:T:C	20	44549476	rs6073957	T	C	0.1784	-0.0689	0.0093	1.413e-13	No	-0.0418159	0.032	1.49975	0.14	0.14	12495	461686
59	0	C20orf85	20:56653122:G:A	20	56653122	rs145616409	G	A	0.9371	0.1377	0.0147	9.195e-21	No	-0.0919091	0.0036	2.43923	0.047	0.053	12495	461686
60	0	SYN3/TIMP3	22:33091812:A:C	22	33091812	rs7289865	A	C	0.1813	-0.1025	0.0101	5.466e-24	Yes
61	0	SLC16A8	22:38478666:C:G	22	38478666	rs77968014	C	G	0.0095	0.3011	0.0373	6.894e-16	No	0.376761	0.0025	2.60882	0.0035	0.0024	12495	461686
62	1	PDGFB	22:39647168:T:C	22	39647168	rs77516118	T	C	0.2517	-0.0707	0.0084	3.544e-17	No	-0.0697988	7e-06	5.15528	0.26	0.27	12495	461686

## Sheet: Supplementary Data 3
Supplementary Data 3. Stepwise conditional analysis of GWAS lead signal associations within CFH region with AMD in FinnGen DF12
imp. qual, imputation quality; pos, position; maj/min, major/minor; MAF, minor allele frequency; OR, odds ratio; cond, conditional analysis; n.a., not analyzed; n.i., not independent
For details on statistical analyses, see Methods and https://www.finngen.fi/en/genetic_data
Fritsche et al., 2016													FinnGen CFH locus finemapping
signal	locus	GWAS lead*	imp qual	pos (hg37)	pos (hg38)	maj/min	MAF case	MAF cont	univariate OR	univariate p-value	Fritsche cond OR	Fritsche cond p-val	FG lead SNP	FG univ OR	FG univ p-value	FG cond OR	FG cond p-value	conclusion	notes
1.1	CFH	rs10922109	1	1:196,704,632	1:196,735,502	C/A	0.223	0.426	0.38	9.6 x 10–618	...	...	rs10922109	0.56	2.0 x 10–381	…	…	TRUE (FGAMD1)	r2 >0.99 to CFH rs1410996
1.2	CFH	rs570618	1	1:196,657,064	1:196,687,934	G/T	0.58	0.364	2.38	2.0 x 10–590	1.65	6.0 x 10–112	rs570618	1.73	3.2 x 10–380	…	…	TRUE (FGAMD2)	r2 >0.99 to CFH p.Tyr402His
1.3	CFH	rs121913059	-	1:196,716,375	1:196,747,245	C/T	0.003	0.00014	20.28	8.9 x 10–24	33.2	1.8 x 10–32	n.a.	n.a.	n.a.	n.a.	n.a.	TRUE	CFH R1210C (rare)
1.4	CFH	rs148553336	-	1:196,613,173	1:196,644,043	T/C	0.003	0.009	0.29	8.6 x 10–26	0.31	8.9 x 10–21	rs537634973	0.57	1.5 x 10–28	0.61	6.2 x 10–25	TRUE (FGAMD3)	r2 =0.91 to CFHR5 p.Gly278Ser
n.a.	CFHR5fs		Association not observed in Fritsche et al.										rs572896741	0.5	4.5 x 10–65	0.75	6.8 x 10–11	TRUE (FGAMD4)	r2 =0.91 to CFHR5 p.Glu163insAA
1.5	CFH	rs187328863	0.83	1:196,380,158	1:196,411,028	C/T	0.054	0.028	2.27	1.1 x 10–68	1.43	9.2 x 10–13	rs79436252	1.66	5.6 x 10–27	1.3	2.0 x 10–7	TRUE	replication
1.6	CFH (CFHR3/CFHR1)b	rs61818925	0.87	1:196,815,450	1:196,846,320	G/T	0.284	0.385	0.6	6.0 x 10–165	1.18	1.3 x 10–10	rs61818925	0.66	9.3 x 10–178	n.i.	0.29	p >0.05	no independent signal
1.7	CFH	rs35292876	-	1:196,706,642	1:196,737,512	C/T	0.021	0.009	2.42	8.2 x 10–37	1.55	2.9 x 10–9	rs35292876	1.9	5.3 x 10–19	1.49	5.9 x 10–7	TRUE	replication
1.8	CFH	rs191281603	0.42	1:196,958,651	1:196,989,521	C/G	0.007	0.006	1.07	0.68	0.39	1.4 x 10–8	rs191281603	1.07	0.67	n.i.	0.093	p >0.05	no independent signal

## Sheet: Supplementary Data 4
Supplementary Data 4. Phenome-wide association analysis of CFHR5 frameshift variant p.Glu163insAA against 2,408 phenotypes in FG DF12
For details on statistical analyses, see Methods and https://www.finngen.fi/en/genetic_data
category	phenotype	beta	pval	mlogp	phenocode	maf	maf_case	maf_control	n_case	n_control	pip
VII Diseases of the eye and adnexa (H7_)	Age-related macular degeneration (whether dry or wet)	-0.690522	1.15985e-33	489356	H7_AMD	0.0394608	0.0216544	0.0399148	9721	381339	0.044150570252953
VII Diseases of the eye and adnexa (H7_)	Dry age-related macular degeneration (includes geographic atrophy)	-0.730114	7.56833e-24	38121	DRY_AMD	0.0394743	0.020469	0.0399382	6651	272504	0.0531454934148156
VII Diseases of the eye and adnexa (H7_)	Wet age-related macular degeneration	-0.738213	9.2683e-17	31033	WET_AMD	0.0395068	0.0203092	0.039874	5239	273920	0.0427582042632861
VII Diseases of the eye and adnexa (H7_)	Degeneration of macula and posterior pole	-0.371059	4.18986e-13	283778	H7_MACULADEGEN	0.039534	0.0285419	0.0400163	16525	376650
VII Diseases of the eye and adnexa (H7_)	Other retinal disorders	-0.190802	42.6776	133698	H7_RETINALDISOTH	0.0396113	0.0336558	0.0400163	25610	376650
VII Diseases of the eye and adnexa (H7_)	Disorders of choroid and retina	-0.147739	65.6296	111829	H7_CHOROIDRETINA	0.0395826	0.0349852	0.0400163	35531	376650
VII Diseases of the eye and adnexa (H7_)	Separation of retinal layers (serosa)	0.376898	0.00005609704697441747	425106	H7_RETINASEPAR	0.0400699	0.0571666	0.0400163	1181	376650
XIII Diseases of the musculoskeletal system and connective tissue (M13_)	Dorsopathies	-0.0486657	0.00017030209870864862	376878	M13_DORSOPATHY	0.0395826	0.0384175	0.0400466	117411	294770
XIII Diseases of the musculoskeletal system and connective tissue (M13_)	Other dorsopathies, not elsewhere classified	-0.0496065	0.0005535667546859209	325683	M13_DORSOPATHYOTH	0.0396575	0.0383528	0.0400466	87919	294770
XIII Diseases of the musculoskeletal system and connective tissue (M13_)	Other intervertebral disc disorders	-0.0626017	0.0014428792902574001	284077	M13_INTERVERTEB	0.0397705	0.0378172	0.0400466	41669	294770
II Neoplasms from hospital discharges (CD2_)	Benign neoplasm of breast	-0.199119	0.0015784833308426706	280176	CD2_BENIGN_BREAST	0.039483	0.0325834	0.0396011	3875	226435
Interstitial lung disease endpoints	Atypical mycobacterium lung infection	-0.786624	0.0016505549980143947	278237	MYCOBLUNGATYPICA	0.0395951	0.0163906	0.0396131	309	398824
VIII Diseases of the ear and mastoid process (H8_)	Vertigo of central origin	0.468386	0.0019210116559529413	271647	H8_VERTIGOCENT	0.039584	0.0613805	0.0395607	421	392202
V Mental and behavioural disorders (F5_)	Recurrent or chronic depression	-0.0865242	0.0024477102133717687	261124	F5_DEPRESSION_RECURRENT	0.0394363	0.0368717	0.0396384	19388	246043
IV Endocrine, nutritional and metabolic diseases (E4_)	Disorders of iron metabolism	-0.675672	0.0030578769128835337	251458	E4_IRON_MET	0.03959	0.0195859	0.0396103	358	352232
XIII Diseases of the musculoskeletal system and connective tissue (M13_)	Cervical disc disorders	-0.0937535	0.00328632113605145	248329	M13_CERVICDISC	0.0398831	0.0365977	0.0400466	14670	294770
XV Pregnancy, childbirth and the puerperium (O15_)	Postpartum haemorrhage due to anatomy	0.183092	0.003451755297130002	246196	O15_POSTPART_HAEMORRH_ANATOMY	0.0391698	0.0443863	0.0390625	3405	165535
V Mental and behavioural disorders (F5_)	Paranoid personality disorder	-0.470581	0.004360436837906722	236047	F5_PARAPER	0.0395762	0.0255998	0.0395974	608	400619
XVI Certain conditions originating in the perinatal period (P16_)	Slow fetal growth and fetal malnutrition	-100669	0.004697642900007729	232812	P16_SLOW_FETAL_GROWTH_FETAL_MALNUTRITION	0.0395838	0.0129412	0.0395938	155	411504
XIII Diseases of the musculoskeletal system and connective tissue (M13_)	Low back pain	-0.0611566	0.004724980276801949	23256	M13_LOWBACKPAIN	0.039822	0.0378065	0.0400466	32845	294770
V Mental and behavioural disorders (F5_)	Social phobias	-0.206057	0.0051028170739469345	229219	F5_SOCPHOB	0.0394722	0.0329959	0.0395218	2824	368054
V Mental and behavioural disorders (F5_)	Depression	-0.0518899	0.0052219174253077625	228217	F5_DEPRESSIO	0.0395621	0.0382036	0.0397424	47696	359290
VII Diseases of the eye and adnexa (H7_)	Other conjunctival vascular disorders and cysts	-0.454889	0.005609446366941822	225108	H7_CONJUVASC	0.0394608	0.0244016	0.0394862	634	376237
II Neoplasms from hospital discharges (CD2_)	Benign neoplasm: Lymph nodes	0.790734	0.006010491675594418	222109	CD2_BENIGN_LYMPHNODES	0.0395826	0.0886076	0.0395732	79	412102
Diseases marked as autimmune origin	Autoimmune diseases	-0.036527	0.006429837541082467	21918	AUTOIMMUNE	0.0395826	0.0386592	0.0399009	105677	306504
IV Endocrine, nutritional and metabolic diseases (E4_)	Other and/or unspecified nontoxic goitre	-0.210373	0.006532960013535459	218489	E4_GOITRENAS	0.0396979	0.0323757	0.0397511	2543	349717
XIII Diseases of the musculoskeletal system and connective tissue (M13_)	Other specified/unspecified deforming dorsopathies	-0.450894	0.007520210548452093	212377	M13_DEFORMDORSONAS	0.0400174	0.0252274	0.0400466	582	294770
XXI Factors influencing health status and contact with health services (Z21_)	Previous suicide attempt	-0.659232	0.007954630297281658	209938	Z21_PREVIOUS_SUICIDE_ATTEMPT	0.0395826	0.0197949	0.0395962	283	411898
XV Pregnancy, childbirth and the puerperium (O15_)	Labour and delivery complicated by fetal stress [distress]	-0.108566	0.007962510169265621	209895	O15_LABOUR_FETAL_STRESS	0.0394649	0.036017	0.0396488	9428	176810
Interstitial lung disease endpoints	COPD/asthma/ILD related infections	-0.0325242	0.008956328206299213	204787	PULM_INFECTIONS	0.0395826	0.0388631	0.0399119	129432	282749
XII Diseases of the skin and subcutaneous tissue (L12_)	Impetigo	0.241431	0.00895921585080172	204773	L12_IMPETIGO	0.0395367	0.0495043	0.0395023	1343	388667
XIII Diseases of the musculoskeletal system and connective tissue (M13_)	Drug-induced systemic lupus erythematosus	-0.790364	0.00939550223076158	202708	DRUGADVERS_SYSTEMIC_LUPUS_ERYTHEMAT	0.0395826	0.0150295	0.0395947	203	411978
Quantitative endpoints	Body-mass index, inverse-rank normalized	-0.0161876	0.01011393131599636	199508	BMI_IRN	0.0395778			290820	0
X Diseases of the respiratory system (J10_)	Acute upper respiratory infections of multiple and unspecified sites	-0.0491662	0.011662455509765919	193321	J10_ACUTEUPPERINFEC	0.0395739	0.0381965	0.0397415	40768	335032
VIII Diseases of the ear and mastoid process (H8_)	Acquired stenosis of external ear canal	0.487848	0.01195280955738568	192253	H8_STENOEXTCAN	0.0396181	0.062441	0.0396042	245	400759
IV Endocrine, nutritional and metabolic diseases (E4_)	Hypothyroidism, strict autoimmune	-0.0478944	0.01289911753483643	188944	E4_HYTHY_AI_STRICT	0.0396527	0.0381905	0.0398745	45321	298847
V Mental and behavioural disorders (F5_)	Somatoform disorder	0.120959	0.013505479250122134	186949	F5_SOMATOFORM	0.039589	0.0439181	0.0395218	5708	368054
III Diseases of the blood and blood-forming organs and certain disorders involving the immune mechanism (D3_)	Acquired pure red cell aplasia [erythroblastopenia]	0.779909	0.013754981163825987	186154	D3_ACQPUREREDCLLAPLASIA	0.0395822	0.0688338	0.0395724	133	395813
XIII Diseases of the musculoskeletal system and connective tissue (M13_)	Dorsalgia	-0.0387994	0.014630864896757547	183473	M13_DORSALGIA	0.0398228	0.0388238	0.0400466	66041	294770
V Mental and behavioural disorders (F5_)	Mood [affective] disorders	-0.0430389	0.014682837759261018	183319	F5_MOOD	0.0395826	0.0384968	0.0397424	52891	359290
VI Diseases of the nervous system (G6_)	Drug-induced polyneuropathy	0.58486	0.015733668660254763	180317	G6_DRUGPOLY	0.0395823	0.0618209	0.0395698	227	405136
XII Diseases of the skin and subcutaneous tissue (L12_)	Pityriasis lichenoides chronica	0.822779	0.015763040812493002	180236	L12_PARAPSO_PITYLICHCHRON	0.0396708	0.0720938	0.0396617	112	397564
XIII Diseases of the musculoskeletal system and connective tissue (M13_)	Spondylopathies	-0.0467808	0.016637190905272634	177892	M13_SPONDYLOPATHY	0.0398887	0.0387823	0.0400466	42066	294770
VI Diseases of the nervous system (G6_)	Other extrapyramidal and movement disorders in other diseases	-0.106251	0.018053025683067218	174345	G6_XTRAPYROTH	0.039565	0.0355913	0.0396327	6809	399663
VII Diseases of the eye and adnexa (H7_)	Degenerative macular diseases	-0.139885	0.018127587078456398	174166	MACULA_NAS	0.0399777	0.0361049	0.0400163	3751	376650
VII Diseases of the eye and adnexa (H7_)	Blindness, monocular	0.554163	0.01859131031873178	173069	H7_BLINDMONOCULAR	0.039629	0.0601416	0.0396164	241	393216
XIII Diseases of the musculoskeletal system and connective tissue (M13_)	Wegener granulomatosis	0.407768	0.0186840060825637	172853	M13_WEGENER	0.0396069	0.0540585	0.0395906	451	399355
Asthma and related endpoints	Bronchitis	-0.0379192	0.018761605507820633	172673	BRONCHITIS	0.0395826	0.0385288	0.0397665	61251	350930
VI Diseases of the nervous system (G6_)	Inflammatory diseases of the central nervous system	-0.166804	0.018953525329920066	172231	G6_NEUINFL	0.0395826	0.0333702	0.0396229	2656	409525
XI Diseases of the digestive system (K11_)	Postprocedural disorders of digestive system, not elsewhere classified	0.286338	0.01907963226545464	171943	K11_POSTOPDIS	0.0396166	0.0498677	0.0395931	904	394391
XVII Congenital malformations, deformations and chromosomal abnormalities (Q17)	Congenital deformities of hip	-0.151276	0.019445539644056157	171118	Q17_LVOTO_BROAD	0.0395826	0.0343939	0.0396229	3180	409001
I Certain infectious and parasitic diseases (AB1_)	Pneumocystosis	-0.437769	0.019968709545290425	169965	AB1_PNEUMOCYSTOSIS	0.0395831	0.0230574	0.0395983	378	411476
XIII Diseases of the musculoskeletal system and connective tissue (M13_)	Deforming dorsopathies	-0.0832738	0.020770645809094948	168255	M13_DEFORMDORSO	0.0399351	0.0368627	0.0400466	10698	294770
II Neoplasms from hospital discharges (CD2_)	Other and unspecified malignant neoplasms of lymphoid, haematopoietic and related tissue (controls excluding all cancers)	0.521701	0.021200202048914443	167366	CD2_PRIMARY_LYMPHOID_HEMATOPOIETIC_NAS_EXALLC	0.0396706	0.0591391	0.0396549	261	324650
II Neoplasms, from cancer register (ICD-O-3)	Malignant neoplasm of head and neck (controls excluding all cancers)	0.177856	0.02150849386865298	166739	C3_HEAD_AND_NECK_EXALLC	0.039671	0.0462284	0.0396234	2281	314193
XIV Diseases of the genitourinary system (N14_)	Inflammatory diseases of prostate (prostatitis)	0.134494	0.02186603304017063	166023	N14_PROSTATITIS	0.0397771	0.0434356	0.0396601	4160	130139
VII Diseases of the eye and adnexa (H7_)	Other specified and unspecified disorders of eyelid	0.444486	0.022178389175915976	165407	H7_EYELIDNAS	0.0396951	0.0571942	0.0396789	349	376237
VI Diseases of the nervous system (G6_)	Other disorders of peripheral nervous system	0.673168	0.02218043197512104	165403	G6_PERIPHOTH	0.0395794	0.0645161	0.0395698	155	405136
XIX Injury, poisoning and certain other consequences of external causes (ST19_)	Fracture of lumbar spine and pelvis	-0.101485	0.022992701437601168	163841	ST19_FRACT_LUMBAR_SPINE_PELVIS	0.039641	0.0361854	0.0397003	6831	398057
XIII Diseases of the musculoskeletal system and connective tissue (M13_)	Other infective spondylopathies	0.715231	0.023221485579525993	163411	M13_SPONDYLOINFECTION	0.0400566	0.0858456	0.0400466	64	294770
XIV Diseases of the genitourinary system (N14_)	Premenstrual syndrome	0.478341	0.024257721183694802	161515	N14_PREMENSTSYNDROM	0.0398379	0.0582187	0.0397893	295	111583
XI Diseases of the digestive system (K11_)	Cysts of oral region, not elsewhere classified	0.222673	0.024990215429408342	160223	K11_ORALCYST	0.0397118	0.0482016	0.0396697	1352	272252
XIV Diseases of the genitourinary system (N14_)	Uterine polyps	-0.150391	0.025012666926745974	160184	N14_UTER_POLYP	0.0396268	0.0338533	0.0397893	3141	111583
XII Diseases of the skin and subcutaneous tissue (L12_)	Apocrine sweat disorders, other sweat gland disorders	0.751758	0.025389257484306333	159535	L12_APOCRINESWEAT	0.0395666	0.0671775	0.0395583	119	394105
XIII Diseases of the musculoskeletal system and connective tissue (M13_)	Other disorders of bone density and structure	0.295965	0.02681513575653545	157162	M13_BONEDENSOTH	0.039678	0.0501153	0.0396578	757	391037
XIII Diseases of the musculoskeletal system and connective tissue (M13_)	Tibial collateral bursitis [Pellegrini-Stieda]	-0.468596	0.02693394692610791	15697	M13_TIBIALCOLLATERAL	0.0400298	0.0229141	0.0400466	290	294770
II Neoplasms from hospital discharges (CD2_)	Benign neoplasm: Short bones of upper limb	-0.385624	0.027022778411120996	156827	CD2_BENIGN_BONE_SHORT_UPPER	0.0395826	0.0251276	0.0395979	438	411743
XIII Diseases of the musculoskeletal system and connective tissue (M13_)	Cervicalgia	-0.0943902	0.027040206257678678	156799	M13_CERVICALGIA	0.0399647	0.0367214	0.0400466	7442	294770
II Neoplasms from hospital discharges (CD2_)	Benign neoplasm of soft tissue of retroperitoneum and peritoneum	0.655855	0.02713938487641588	15664	CD2_BENIGN_RETROPERITONEUM_PERITONEUM	0.0395826	0.0629997	0.0395738	154	412027
V Mental and behavioural disorders (F5_)	Depression or dysthymia	-0.039189	0.027801613407120517	155593	F5_DEPRESSION_DYSTHYMIA	0.0393689	0.0382612	0.0396186	54733	242809
XVII Congenital malformations, deformations and chromosomal abnormalities (Q17)	Other sex chromosome abnormalities, male phenotype, not elsewhere classified	0.736153	0.0278362033206632	155539	Q17_OTHER_SEX_CHROMOSOME_ABNORMALITI_MALE_PHENOT_NOT_ELSEW_CLASSIFIED	0.0395757	0.0944506	0.0395686	53	411655
I Certain infectious and parasitic diseases (AB1_)	Infection due to other mycobacteria	-0.388402	0.028324353113337135	154784	AB1_OTHER_MYCOBAC	0.0395587	0.0251914	0.0395753	420	363227
III Diseases of the blood and blood-forming organs and certain disorders involving the immune mechanism (D3_)	Hereditary hypogammaglobulinemia	-0.791338	0.028533825436575334	154464	D3_HEREDHYPOGAMMA	0.0395979	0.00952381	0.0396057	105	405620
Miscellaneous, not yet classified endpoints	Increased muscle tone	-0.586023	0.02929948589165679	153314	INCREASEDMUSCLETONE	0.0395826	0.0168199	0.0395932	192	411989
III Diseases of the blood and blood-forming organs and certain disorders involving the immune mechanism (D3_)	Hypersplenism	0.754289	0.029414400406365837	153144	D3_HYPERSPLENISM	0.0396118	0.0670518	0.0396042	112	404739
XIV Diseases of the genitourinary system (N14_)	Inflammatory disorders of male genital organs, not elsewhere classified	0.400678	0.03079356709206657	151154	N14_INFLAMALEGEN	0.0397056	0.0549626	0.0396601	388	130139
I Certain infectious and parasitic diseases (AB1_)	Scarlet fever	0.547322	0.031059181026750524	150781	AB1_SCARLET_FEVER	0.0395871	0.0603581	0.0395753	207	363227
XIII Diseases of the musculoskeletal system and connective tissue (M13_)	Other overlap syndromes	-0.341841	0.031094243842678795	150732	M13_OVERLAP	0.0395723	0.0261546	0.0395906	546	399355
XII Diseases of the skin and subcutaneous tissue (L12_)	Cutis laxa senilis	0.55267	0.033001220355890454	148147	L12_CUTLAXSEN	0.0395836	0.0598431	0.0395734	200	398605
XIII Diseases of the musculoskeletal system and connective tissue (M13_)	Spinal stenosis	-0.0572896	0.03364031083450257	147314	M13_SPINSTENOSIS	0.0399354	0.0383595	0.0400466	20807	294770
I Certain infectious and parasitic diseases (AB1_)	Other/unspecified cytomegaloviral diseases	-0.349328	0.034660115052590035	146017	CMV_NOS	0.0395849	0.0266377	0.0396002	487	411593
X Diseases of the respiratory system (J10_)	Pneumoconiosis due to asbestos and other mineral fibres	-0.301148	0.034800861892816615	145841	J10_ASBESTPNEUMOC	0.0395627	0.0278286	0.0395822	675	407468
Rheuma endpoints	SLE (Finngen)	-0.234543	0.03501708577616263	145572	SLE_FG	0.0398699	0.031101	0.0399009	1083	306504
VII Diseases of the eye and adnexa (H7_)	Nystagmus and other irregular eye movements	0.387552	0.035689461897892974	144746	H7_NYSTAGMUS	0.0395836	0.0544545	0.0395693	390	407775
II Neoplasms from hospital discharges (CD2_)	Benign neoplasm: Respiratory system, unspecified	-103755	0.036449367795658466	143831	CD2_BENIGN_RESPIRATORY_NOS	0.0395826	0	0.0395878	55	412126
XIII Diseases of the musculoskeletal system and connective tissue (M13_)	Cervicocranial syndrome	-0.128834	0.03650396169137974	143766	M13_CERVICOCRANSDR	0.0399916	0.0353991	0.0400466	3530	294770
XI Diseases of the digestive system (K11_)	Maxillary retrognathism	-0.33656	0.0367688460308968	143452	K11_RETROG_MAXILLAE	0.0395826	0.0275855	0.0395974	510	411671
II Neoplasms, from cancer register (ICD-O-3)	Malignant neoplasm of hypopharynx (controls excluding all cancers)	0.779233	0.0368875660375907	143312	C3_HYPOPHARYNX_EXALLC	0.0396316	0.065815	0.0396234	99	314193
II Neoplasms from hospital discharges (CD2_)	Melanoma of uvea (controls excluding all cancers)	0.467974	0.04070239831557624	139038	CD2_UVEAMELANOMA_EXALLC	0.0396613	0.0557701	0.0396483	262	324578
II Neoplasms from hospital discharges (CD2_)	Benign neoplasm: Other and unspecified parts of mouth	-0.235803	0.04130570128698668	138399	CD2_BENIGN_MOUTH_NOS	0.0395826	0.0307242	0.0396041	998	411183
XII Diseases of the skin and subcutaneous tissue (L12_)	Psoriasis	-0.0742965	0.042264915010477556	137402	L12_PSORIASIS	0.039593	0.036944	0.0396617	10312	397564
XVII Congenital malformations, deformations and chromosomal abnormalities (Q17)	Congenital lens malformations	0.630425	0.04301302633821362	13664	Q17_CONGEN_LENS_MALFO	0.0395744	0.0627451	0.0395666	139	410060
XII Diseases of the skin and subcutaneous tissue (L12_)	Other epidermal thickening	-0.209829	0.04384600206737138	135807	L12_EPIDERMALTHICKOTH	0.0395888	0.0315396	0.0396147	1244	385509
VI Diseases of the nervous system (G6_)	Restless leg syndrome	-0.130374	0.04425476103442744	135404	G6_RLS	0.0395826	0.0349471	0.0396188	3198	408983
XIII Diseases of the musculoskeletal system and connective tissue (M13_)	Osteoporosis	-0.0841464	0.044426285170755246	135236	M13_OSTEOPOROSIS	0.0395989	0.0367288	0.0396578	8017	391037
IV Endocrine, nutritional and metabolic diseases (E4_)	Adrenogenital disorders	-0.640759	0.04474041415755961	13493	E4_ADRENOGEN	0.0395117	0.0154618	0.0395197	131	395289
VII Diseases of the eye and adnexa (H7_)	Other disorders of cornea	-0.13947	0.04508270850992058	134599	H7_CORNEALOTH	0.0396125	0.0345143	0.0396488	2776	390647
XIII Diseases of the musculoskeletal system and connective tissue (M13_)	Spondylosis	-0.0516689	0.04527933083871694	13441	M13_SPONDYLOSIS	0.0399585	0.0387708	0.0400466	21876	294770
V Mental and behavioural disorders (F5_)	Generalized anxiety disorder	-0.103547	0.04548518861977297	134213	F5_GAD	0.0394623	0.0353105	0.0395218	5280	368054
II Neoplasms, from cancer register (ICD-O-3)	Malignant neoplasm of corpus uteri (controls excluding all cancers)	-0.162557	0.04574251087497373	133968	C3_CORPUS_UTERI_EXALLC	0.0395587	0.0340878	0.0396209	2079	182927
II Neoplasms from hospital discharges (CD2_)	Lymphangioma, anys site	0.487032	0.046394874043157695	133353	CD2_BENIGN_LYMPHANGIOMA	0.0395826	0.0578431	0.0395726	224	411957
VII Diseases of the eye and adnexa (H7_)	Other and unspecified glaucoma	0.16716	0.046468644050233446	133284	H7_GLAUCNAS	0.0396231	0.0464159	0.0395902	1894	391275
IX Diseases of the circulatory system (I9_)	Portal vein thrombosis	0.364231	0.04666701256673249	133099	I9_PVT	0.0396213	0.0537573	0.0396057	394	357111
VII Diseases of the eye and adnexa (H7_)	Blepharochalasis	-0.076807	0.0469288595222952	132856	H7_BLEPHAROCHALASIS	0.0396136	0.0370039	0.0396789	9413	376237
IV Endocrine, nutritional and metabolic diseases (E4_)	Disorders of puberty, other/unspecified	0.673769	0.04692994011165958	132855	E4_PUBDISNAS	0.0395272	0.0652685	0.0395197	115	395289
X Diseases of the respiratory system (J10_)	Pneumonia due to Haemophilus influenzae	-0.759547	0.04714438774371217	132657	J10_PNEUMOHAEM	0.0396809	0.0111614	0.0396884	91	344010
XI Diseases of the digestive system (K11_)	Other noninfective gastroenteritis and colitis	-0.0782304	0.04746352619465354	132364	K11_OTHENTERCOL	0.0395643	0.036502	0.0396331	8828	392974
XIII Diseases of the musculoskeletal system and connective tissue (M13_)	Contracture of muscle	-0.701595	0.04757951382125402	132258	M13_MUSCONTRAC	0.0397143	0.0124303	0.0397242	109	299606
XII Diseases of the skin and subcutaneous tissue (L12_)	Other and unspecified vasculitis limited to skin	-0.28358	0.04781013830245071	132048	L12_VASCULITISNAS	0.039597	0.0290299	0.0396147	647	385509
VIII Diseases of the ear and mastoid process (H8_)	Acute mastoiditis	-0.434068	0.04798439240638988	13189	H8_MASTACU	0.0395389	0.0233808	0.0395505	277	384654
Psychiatric endpoints from Katri Räikkönen	Substance abuse (more control exclusions)	-0.0504384	0.04809611529614115	131789	KRA_PSY_SUBSTANCE_EXMORE	0.0395252	0.0384372	0.0396169	25459	301879
VII Diseases of the eye and adnexa (H7_)	Sixth [abducent] nerve palsy	-0.240285	0.04858587181191112	131349	H7_PARASTRA6	0.0395851	0.0306649	0.0396054	895	394028
Rheuma endpoints	Idiopathic gout	-0.146909	0.04861160944052152	131326	GOUT_IDIO	0.0395818	0.0343834	0.0396132	2433	402613
VIII Diseases of the ear and mastoid process (H8_)	Impacted cerumen	-0.145231	0.04901398347257551	130968	H8_CERUMEN	0.0395629	0.0330998	0.0396042	2561	400759
XIV Diseases of the genitourinary system (N14_)	Spermatocele	0.150651	0.04920055479683577	130803	N14_SPERMATOCELE	0.0397519	0.0447688	0.0396601	2382	130139
VII Diseases of the eye and adnexa (H7_)	Chorioretinal inflammation	-0.245132	0.04967638679851678	130385	H7_CHORIORETINFLAM	0.0399965	0.0310978	0.0400163	835	376650
XXI Factors influencing health status and contact with health services (Z21_)	Tobacco use				Z21_TOBAC_USE				1454	410727
XXI Factors influencing health status and contact with health services (Z21_)	Procreative management				Z21_PROCREATIVE_MANAG				13118	325514
XXI Factors influencing health status and contact with health services (Z21_)	Problems related to medical facilities and other health care				Z21_PROBL_RELATED_MEDICAL_FACILITI_OTH_HEALTH_CARE				1959	335936
XXI Factors influencing health status and contact with health services (Z21_)	Lung transplant status				Z21_LUNG_TRANSPLANT_STATUS				200	411980
XXI Factors influencing health status and contact with health services (Z21_)	Kidney transplant status				Z21_KIDNEY_TRANSPLANT_STATUS				1483	406744
XXI Factors influencing health status and contact with health services (Z21_)	Asymptomatic human immunodeficiency virus [HIV] infection status				Z21_ASYMP_HUMAN_IMMUNODEFICIENCY_VIRUS_HIV_INFECTION_STATUS				168	397598
I Certain infectious and parasitic diseases (AB1_)	Enteritis due to Yersinia enterocolitica				YERSINIAENTERITIS				140	406048
Quantitative endpoints	Weight, inverse-rank normalized				WEIGHT_IRN				297440	0
Psychiatric endpoints from Katri Räikkönen	Suicide or other Intentional self-harm				VWXY20_SUICI_OTHER_INTENTI_SELF_H				9771	402410
COPD and related endpoints	Vocal cord dysfunction				VOCALCORDDYS				5612	151841
IV Endocrine, nutritional and metabolic diseases (E4_)	Vitamin deficiency				VIT_DEF				1469	386985
Interstitial lung disease endpoints	Viral pneumonia (unknown virus, not influenza)				VIRALPNEUMONAS				1683	397758
Interstitial lung disease endpoints	Viral pneumonia (known virus, not influenza)				VIRALPNEUMOKNOWN				564	398587
Neurological endpoints	Vascular dementia (undefined)				VD_U				1256	392463
Neurological endpoints	Vascular dementia (sudden onset)				VD_SO				157	392463
Neurological endpoints	Vascular dementia (subcortical)				VD_SC				735	392463
Neurological endpoints	Vascular dementia (other)				VD_O				142	392463
Neurological endpoints	Vascular dementia (mixed)				VD_MX				363	392463
Neurological endpoints	Vascular dementia (multiple infarctions)				VD_MI				525	392463
Rheuma endpoints	Arthropathy in ulcerative colitis				ULCER_ARTHR				365	408058
Gastrointestinal endpoints	Ulcerative rectosigmoiditis				ULCERRECT				2797	392974
Gastrointestinal endpoints	Ulcerative proctitis				ULCERPROCT				1955	392974
Gastrointestinal endpoints	Other ulcerative colitis				ULCEROTH				1875	392974
Gastrointestinal endpoints	Ulcerative colitis, NAS				ULCERNAS				5003	392974
Gastrointestinal endpoints	Ulcerative ileocolitis				ULCERILEO				1379	392974
Gastrointestinal endpoints	Ulcerative enterocolitis				ULCERENTER				1010	392974
XXII Codes for special purposes (U22_)	Covid-19 suspected case				U22_COVID19_SUSPECTED				4258	405232
XXII Codes for special purposes (U22_)	Covid-19 confirmed case				U22_COVID19_CONFIRMED				2856	405232
Neurological endpoints	severe traumatic brain injury, does not include concussion				TRAUMBRAIN_NONCONCUS				7430	404751
COPD and related endpoints	Tracheo-bronchomalasia				TRACHEOBRONCHOMAL				133	151841
XI Diseases of the digestive system (K11_)	Tongue abnormality				TONGUEABNORMALITY				1707	410474
Comorbidities of Gastrointestinal endpoints	Thyrotoxicosis				THYROTOXICOSIS				8872	401231
Comorbidities of Gastrointestinal endpoints	Thyroiditis				THYROIDITIS				2160	401231
Other, not yet classified endpoints (same as #MISC)	Essential (haemorrhagic) thrombocythaemia				THROMBOCYTAEMIA				1062	313473
XI Diseases of the digestive system (K11_)	Temporomandibular joint disorders, including avohilmo				TEMPOROMANDIB_INCLAVO				14944	397237
XI Diseases of the digestive system (K11_)	Temporomandibular joint disorders				TEMPOROMANDIB				6314	222498
I Certain infectious and parasitic diseases (AB1_)	Respiratory tuberculosis				TBC_RESP				1929	409654
Diabetes endpoints	Type 2 diabetes, wide definition				T2D_WIDE				42593	337038
Diabetes endpoints	Type 2 diabetes, definitions combined				T2D				65085	335112
Diabetes endpoints	Type 1 diabetes, strict definition, subgroup 2				T1D_STRICT2				105	330989
Diabetes endpoints	Type1 diabetes, definitions combined, early onset				T1D_EARLY				2832	409349
Diabetes endpoints	Type1 diabetes, definitions combined				T1D				4320	335112
Rheuma endpoints	Systemic sclerosis,strict definition				SYSTSCLE_STRICT				244	411514
Rheuma endpoints	Systemic disorders of connective tissue in diseases classified elsewhere (FG)				SYSTINOTH_FG				61	311210
Rheuma endpoints	Adult-onset Still disease				STILL_ADULT				125	372620
Alcohol related diseases	Toxic effect of ethanol				ST19_TOXIC_EFFECT_ETHAN				1321	410860
Alcohol related diseases	Toxic effect of alcohol				ST19_TOXIC_EFFECT_ALCOHOL				662	408418
XIX Injury, poisoning and certain other consequences of external causes (ST19_)	Fracture at wrist and hand level				ST19_FRACT_WRIST_HAND_LEVEL				12701	366724
XIX Injury, poisoning and certain other consequences of external causes (ST19_)	Fracture of skull and facial bones				ST19_FRACT_SKULL_FACIAL_BONES				7580	358857
XIX Injury, poisoning and certain other consequences of external causes (ST19_)	Fracture of shoulder and upper arm				ST19_FRACT_SHOUL_UPPER_ARM				12920	376853
XIX Injury, poisoning and certain other consequences of external causes (ST19_)	Fracture of rib(s), sternum and thoracic spine				ST19_FRACT_RIBS_STERNUM_THORACIC_SPINE				9995	395649
XIX Injury, poisoning and certain other consequences of external causes (ST19_)	Fracture of neck				ST19_FRACT_NECK				1649	404306
XIX Injury, poisoning and certain other consequences of external causes (ST19_)	Fracture of lower leg, including ankle				ST19_FRACT_LOWER_LEG_INCLU_ANKLE				22027	352617
XIX Injury, poisoning and certain other consequences of external causes (ST19_)	Fractures involving multiple body regions				ST19_FRACT_INVOLVI_MULTIPLE_BODY_REGIONS				59	411107
XIX Injury, poisoning and certain other consequences of external causes (ST19_)	Fracture of forearm				ST19_FRACT_FOREA				21495	383405
XIX Injury, poisoning and certain other consequences of external causes (ST19_)	Fracture of foot, except ankle				ST19_FRACT_FOOT_ANKLE				8397	383369
XIX Injury, poisoning and certain other consequences of external causes (ST19_)	Fracture of femur				ST19_FRACT_FEMUR				9489	394217
Rheuma endpoints	Spondylopathies (FG)				SPONDYLOPATHY_FG				5154	311210
Comorbidities of Interstitial lung disease endpoints	Spondyloarthritis				SPONDYLOARTHRITIS				6991	372620
Comorbidities of Asthma	Smoking dependency				SMOKING_DEPEND				2443	408403
Miscellaneous, not yet classified endpoints	Smoking				SMOKING				3778	151841
Rheuma endpoints	Other forms of systemic lupus erythematosus				SLE_OTH				245	411098
Neurological endpoints	Sleep disorders (combined)				SLEEP				49880	358194
Neurological endpoints	Small fibre neuropathy				SFN				683	405136
Rheuma endpoints	Other secondary gonarthrosis				SCND_OTH_KNEEARTHROSIS				1494	363345
Rheuma endpoints	Other secondary coxarthrosis				SCND_OTH_COXARTHROSIS				940	387926
IX Diseases of the circulatory system (I9_)	Statin medication				RX_STATIN				144675	267506
Drug purchase endpoints	Biological medication for rheuma				RX_RHEUMA_BIOLOGICAL				5117	407064
Drug purchase endpoints	Paracetamol of NSAID medication				RX_PARACETAMOL_NSAID				348357	63824
V Mental and behavioural disorders (F5_)	Use of hypnotics and sedatives				RX_N05C				71955	340226
Drug purchase endpoints	Medical treatment for female infertility				RX_INFERTILITY				7469	222841
Drug purchase endpoints	Glucosamine medication				RX_GLUCOSAMINE				19596	392585
Drug purchase endpoints	Second line medication for Crohn's disease				RX_CROHN_2NDLINE				23314	388867
Drug purchase endpoints	First line medication for Crohn's disease				RX_CROHN_1STLINE				87509	324672
Drug purchase endpoints	Codeine or tramadol medication				RX_CODEINE_TRAMADOL				66772	345409
Drug purchase endpoints	Biological medicines for asthma				RX_ASTMA_BIOL				293	411888
Drug purchase endpoints	Antihypertensive medication - note that there are other indications				RX_ANTIHYP				222561	189620
Comorbidities of Asthma	Vasomotor rhinitis (mode)				RHINITIS_VASOMOTOR				2221	405853
Rheuma endpoints	Other arthritis (FG)				RHEU_ARTHRITIS_OTH				12079	311210
Rheuma endpoints	Seropositive rheumatoid arthritis, wide				RHEUMA_SEROPOS_WIDE				9980	402196
Rheuma endpoints	Seropositive rheumatoid arthritis, strict definition				RHEUMA_SEROPOS_STRICT				5103	402554
Rheuma endpoints	Other/unspecified seropositive rheumatoid arthritis				RHEUMA_SEROPOS_OTH				9867	402196
Rheuma endpoints	Seronegative rheumatoid arthritis				RHEUMA_SERONEG				4192	311210
Rheuma endpoints	Other (seronegative) rheumatoid arthritis, wide				RHEUMA_OTHER_WIDE				6693	405488
Rheuma endpoints	Other/unspecified rheumatoid arthritis				RHEUMA_NOS				4216	407865
Rheuma endpoints	Reactive arthropathies, FINNGEN				RHEUMA_ARHTROPAT_REACTIVE				2351	311210
Rheuma endpoints	Rheumatoid lung disease				RHEUMAT_LUNG				97	372620
Interstitial lung disease endpoints	Respiratory disorders in diseases classified elsewhere				RESP_ILL_DIS_CLASS_ELSEWHERE				366	411815
Rheuma endpoints	Reiter disease				REITER				180	409830
XVIII Symptoms, signs and abnormal clinical and laboratory findings, not elsewhere classified (R18_)	Retention of urine				R18_RETEN_URINE				12716	374900
XVIII Symptoms, signs and abnormal clinical and laboratory findings, not elsewhere classified (R18_)	Anorexia				R18_ANOREXIA				452	411729
XVII Congenital malformations, deformations and chromosomal abnormalities (Q17)	Vertebral, anorectal, cardiavascular, thracheoesophagial, renal and limb anomaly				Q17_VACTREL				5536	406645
XVII Congenital malformations, deformations and chromosomal abnormalities (Q17)	Undescended testicle				Q17_UNDES_TESTICLE				289	409015
XVII Congenital malformations, deformations and chromosomal abnormalities (Q17)	Syndactyly				Q17_SYNDACTYLY				60	409304
XVII Congenital malformations, deformations and chromosomal abnormalities (Q17)	Spina bifida				Q17_SPINA_BIFIDA				61	411544
XVII Congenital malformations, deformations and chromosomal abnormalities (Q17)	Septal defects				Q17_SEPTA_DEFEC				1950	410231
XVII Congenital malformations, deformations and chromosomal abnormalities (Q17)	Right ventricular outflow tract obstruction				Q17_RVOTO				239	411942
XVII Congenital malformations, deformations and chromosomal abnormalities (Q17)	Renal agenesis and other reduction defects of kidney				Q17_RENAL_AGENE_OTHER_REDUCT_DEFECTS_KIDNEY				140	410449
XVII Congenital malformations, deformations and chromosomal abnormalities (Q17)	Reduction defects of upper limb				Q17_REDUCT_DEFECTS_UPPER_LIMB				69	409304
XVII Congenital malformations, deformations and chromosomal abnormalities (Q17)	Reduction defects of lower limb				Q17_REDUCT_DEFECTS_LOWER_LIMB				73	409304
XVII Congenital malformations, deformations and chromosomal abnormalities (Q17)	Phakomatoses, not elsewhere classified				Q17_PHAKOMATOSES_NOT_ELSEW_CLASSIFIED				319	409382
XVII Congenital malformations, deformations and chromosomal abnormalities (Q17)	Isolated patent ductus arteriosus				Q17_PDA				72	412109
XVII Congenital malformations, deformations and chromosomal abnormalities (Q17)	Other specified congenital malformation syndromes affecting multiple systems				Q17_OTHER_SPECIFE_CONGEN_MALFO_SYNDR_AFFECTING_MULTIPLE_SYSTEMS				480	409382
XVII Congenital malformations, deformations and chromosomal abnormalities (Q17)	Other osteochondrodysplasias				Q17_OTHER_OSTEOCHONDROD				241	409304
XVII Congenital malformations, deformations and chromosomal abnormalities (Q17)	Other congenital musculoskeletal deformities				Q17_OTHER_CONGEN_MUSCULOS_DEFORMITI				95	409304
XVII Congenital malformations, deformations and chromosomal abnormalities (Q17)	Other congenital malformations of urinary system				Q17_OTHER_CONGEN_MALFO_URINARY_SYSTEM				133	410449
XVII Congenital malformations, deformations and chromosomal abnormalities (Q17)	Other congenital malformations of upper alimentary tract				Q17_OTHER_CONGEN_MALFO_UPPER_ALIME_TRACT				197	410911
XVII Congenital malformations, deformations and chromosomal abnormalities (Q17)	Other congenital malformations of tongue, mouth and pharynx				Q17_OTHER_CONGEN_MALFO_TONGUE_MOUTH_PHARYNX				382	410911
XVII Congenital malformations, deformations and chromosomal abnormalities (Q17)	Other congenital malformations of skull and face bones				Q17_OTHER_CONGEN_MALFO_SKULL_FACE_BONES				91	409304
XVII Congenital malformations, deformations and chromosomal abnormalities (Q17)	Other congenital malformations of skin				Q17_OTHER_CONGEN_MALFO_SKIN				1226	409382
XVII Congenital malformations, deformations and chromosomal abnormalities (Q17)	Other congenital malformations of peripheral vascular system				Q17_OTHER_CONGEN_MALFO_PERIP_VASCULAR_SYSTEM				353	407475
XVII Congenital malformations, deformations and chromosomal abnormalities (Q17)	Other congenital malformations, not elsewhere classified				Q17_OTHER_CONGEN_MALFO_NOT_ELSEW_CLASSIFIED				228	409382
XVII Congenital malformations, deformations and chromosomal abnormalities (Q17)	Other congenital malformations of nervous system				Q17_OTHER_CONGEN_MALFO_NERVOUS_SYSTEM				276	411544
XVII Congenital malformations, deformations and chromosomal abnormalities (Q17)	Other congenital malformations of male genital organs				Q17_OTHER_CONGEN_MALFO_MALE_GENITAL_ORGANS				188	409015
XVII Congenital malformations, deformations and chromosomal abnormalities (Q17)	Other congenital malformations of limb(s)				Q17_OTHER_CONGEN_MALFO_LIMBS				224	409304
XVII Congenital malformations, deformations and chromosomal abnormalities (Q17)	Other congenital malformations of kidney				Q17_OTHER_CONGEN_MALFO_KIDNEY				104	410449
XVII Congenital malformations, deformations and chromosomal abnormalities (Q17)	Other congenital malformations of intestine				Q17_OTHER_CONGEN_MALFO_INTESTINE				242	410911
XVII Congenital malformations, deformations and chromosomal abnormalities (Q17)	Other congenital malformations of heart				Q17_OTHER_CONGEN_MALFO_HEART				180	407475
XVII Congenital malformations, deformations and chromosomal abnormalities (Q17)	Other congenital malformations of female genitalia				Q17_OTHER_CONGEN_MALFO_FEMALE_GENITALIA				260	409015
XVII Congenital malformations, deformations and chromosomal abnormalities (Q17)	Other congenital malformations of face and neck				Q17_OTHER_CONGEN_MALFO_FACE_NECK				877	410060
XVII Congenital malformations, deformations and chromosomal abnormalities (Q17)	Other congenital malformations of ear				Q17_OTHER_CONGEN_MALFO_EAR				391	410060
XVII Congenital malformations, deformations and chromosomal abnormalities (Q17)	Other congenital malformations of digestive system				Q17_OTHER_CONGEN_MALFO_DIGES_SYSTEM2				62	410911
XVII Congenital malformations, deformations and chromosomal abnormalities (Q17)	Other congenital malformations of the digestive system				Q17_OTHER_CONGEN_MALFO_DIGES_SYSTEM1				1270	410911
XVII Congenital malformations, deformations and chromosomal abnormalities (Q17)	Other congenital malformations of circulatory system				Q17_OTHER_CONGEN_MALFO_CIRCULATO_SYSTEM				710	407475
XVII Congenital malformations, deformations and chromosomal abnormalities (Q17)	Other congenital malformations of brain				Q17_OTHER_CONGEN_MALFO_BRAIN				137	411544
XVII Congenital malformations, deformations and chromosomal abnormalities (Q17)	Other congenital malformations				Q17_OTHER_CONGEN_MALFO				2799	409382
XVII Congenital malformations, deformations and chromosomal abnormalities (Q17)	Other chromosome abnormalities, not elsewhere classified				Q17_OTHER_CHROMOSOME_ABNORMALITI_NOT_ELSEW_CLASSIFIED				112	411655
XVII Congenital malformations, deformations and chromosomal abnormalities (Q17)	Osteochondrodysplasia with defects of growth of tubular bones and spine				Q17_OSTEOCHONDROD_W_DEFECTS_GROWTH_TUBULAR_BONES_SPINE				63	409304
XVII Congenital malformations, deformations and chromosomal abnormalities (Q17)	Monosomies and deletions from the autosomes, not elsewhere classified				Q17_MONOSOMI_DELET_AUTOSOMES_NOT_ELSEW_CLASSIFIED				66	411655
XVII Congenital malformations, deformations and chromosomal abnormalities (Q17)	Left ventricular outflow tract obstruction, narrow definition				Q17_LVOTO_NARROW				1385	410796
XVII Congenital malformations, deformations and chromosomal abnormalities (Q17)	Hypospadias				Q17_HYPOSPADIAS				115	409015
XVII Congenital malformations, deformations and chromosomal abnormalities (Q17)	Ehlers-Danlos syndrome				Q17_EHLER_SYNDR				268	411913
XVII Congenital malformations, deformations and chromosomal abnormalities (Q17)	Down's syndrome				Q17_DOWNS_SYNDR				109	411655
XVII Congenital malformations, deformations and chromosomal abnormalities (Q17)	Cystic kidney disease				Q17_CYSTIC_KIDNEY_DISEA				947	410449
XVII Congenital malformations, deformations and chromosomal abnormalities (Q17)	Craniosynostosis EXCLUDE syndromes				Q17_CRANIOSYNOSTOSIS				57	412124
XVII Congenital malformations, deformations and chromosomal abnormalities (Q17)	Conotruncal defects				Q17_CONOTR_DEFEC				397	411784
XVII Congenital malformations, deformations and chromosomal abnormalities (Q17)	Congenital obstructive defects of renal pelvis and congenital malformations of ureter				Q17_CONGEN_OBSTRUCTIVE_DEFECTS_RENAL_PELVIS_CONGEN_MALFO_URETER				550	410449
XVII Congenital malformations, deformations and chromosomal abnormalities (Q17)	Congenital musculoskeletal deformities of head, face, spine and chest				Q17_CONGEN_MUSCULOS_DEFORMITI_HEAD_FACE_SPINE_CHEST				353	409304
XVII Congenital malformations, deformations and chromosomal abnormalities (Q17)	Congenital malformations of uterus and cervix				Q17_CONGEN_MALFO_UTERUS_CERVIX				621	409015
XVII Congenital malformations, deformations and chromosomal abnormalities (Q17)	Congenital malformations of the urinary system				Q17_CONGEN_MALFO_URINARY_SYSTEM				1732	410449
XVII Congenital malformations, deformations and chromosomal abnormalities (Q17)	Congenital malformations of trachea and bronchus				Q17_CONGEN_MALFO_TRACHEA_BRONCHUS				262	411702
XVII Congenital malformations, deformations and chromosomal abnormalities (Q17)	Congenital malformations of spine and bony thorax				Q17_CONGEN_MALFO_SPINE_BONY_THORAX				171	409304
XVII Congenital malformations, deformations and chromosomal abnormalities (Q17)	Congenital retinoschisis				Q17_CONGEN_MALFO_RETI				73	410060
XVII Congenital malformations, deformations and chromosomal abnormalities (Q17)	Congenital malformations of the respiratory system				Q17_CONGEN_MALFO_RESPI_SYSTEM				479	411702
XVII Congenital malformations, deformations and chromosomal abnormalities (Q17)	Congenital malformations of pulmonary and tricuspid valves				Q17_CONGEN_MALFO_PULMONARY_TRICU_VALVES				222	407475
XVII Congenital malformations, deformations and chromosomal abnormalities (Q17)	Congenital malformations of posterior segment of eye				Q17_CONGEN_MALFO_POSTERI_SEGMENT_EYE				143	410060
XVII Congenital malformations, deformations and chromosomal abnormalities (Q17)	Congenital malformations of ovaries, fallopian tubes and broad ligaments				Q17_CONGEN_MALFO_OVARIES_FALLOP_TUBES_BROAD_LIGAM				1786	227683
XVII Congenital malformations, deformations and chromosomal abnormalities (Q17)	Congenital malformations of oesophagus				Q17_CONGEN_MALFO_OESOPHAGUS				124	410911
XVII Congenital malformations, deformations and chromosomal abnormalities (Q17)	Congenital malformations of the nervous system				Q17_CONGEN_MALFO_NERVOUS_SYSTEM				637	411544
XVII Congenital malformations, deformations and chromosomal abnormalities (Q17)	Congenital malformations of the musculoskeletal system, not elsewhere classified				Q17_CONGEN_MALFO_MUSCULOS_SYSTEM_NOT_ELSEW_CLASSIFIED				393	409304
XVII Congenital malformations, deformations and chromosomal abnormalities (Q17)	Congenital malformations of lung				Q17_CONGEN_MALFO_LUNG				64	411702
XVII Congenital malformations, deformations and chromosomal abnormalities (Q17)	Congenital malformations of larynx				Q17_CONGEN_MALFO_LARYNX				85	411702
XVII Congenital malformations, deformations and chromosomal abnormalities (Q17)	Congenital malformations of great veins				Q17_CONGEN_MALFO_GREAT_VEINS				88	407475
XVII Congenital malformations, deformations and chromosomal abnormalities (Q17)	Congenital malformations of great arteries				Q17_CONGEN_MALFO_GREAT_ARTERIES				624	407475
XVII Congenital malformations, deformations and chromosomal abnormalities (Q17)	Congenital malformations of genital organs				Q17_CONGEN_MALFO_GENITAL_ORGANS				3166	409015
XVII Congenital malformations, deformations and chromosomal abnormalities (Q17)	Congenital malformations of gallbladder, bile ducts and liver				Q17_CONGEN_MALFO_GALLB_BILE_DUCTS_LIVER				240	410911
XVII Congenital malformations, deformations and chromosomal abnormalities (Q17)	Congenital malformations of eye, ear, face and neck				Q17_CONGEN_MALFO_EYE_EAR_FACE_NECK				2121	410060
XVII Congenital malformations, deformations and chromosomal abnormalities (Q17)	Congenital malformations of eyelid, lacrimal apparatus and orbit				Q17_CONGEN_MALFO_EYELID_LACRIMAL_APPARA_ORBIT				252	410060
XVII Congenital malformations, deformations and chromosomal abnormalities (Q17)	Congenital malformations of ear causing impairment of hearing				Q17_CONGEN_MALFO_EAR_CAUSI_IMPAIRM_HEARING				109	410060
XVII Congenital malformations, deformations and chromosomal abnormalities (Q17)	Congenital malformations and deformations of the musculoskeletal system				Q17_CONGEN_MALFO_DEFORMAT_MUSCULOS_SYSTEM				2877	409304
XVII Congenital malformations, deformations and chromosomal abnormalities (Q17)	Congenital malformations of the circulatory system				Q17_CONGEN_MALFO_CIRCULATO_SYSTEM				4706	407475
XVII Congenital malformations, deformations and chromosomal abnormalities (Q17)	Congenital malformations of cardiac chambers and connections				Q17_CONGEN_MALFO_CARDIAC_CHAMB_CONNECTIO				176	407475
XVII Congenital malformations, deformations and chromosomal abnormalities (Q17)	Congenital malformations of breast				Q17_CONGEN_MALFO_BREAST				479	409382
XVII Congenital malformations, deformations and chromosomal abnormalities (Q17)	Congenital malformation of biliary tract				Q17_CONGEN_MALFO_BILI				63	412118
XVII Congenital malformations, deformations and chromosomal abnormalities (Q17)	Congenital malformations of anterior segment of eye				Q17_CONGEN_MALFO_ANTER_SEGMENT_EYE				245	410060
XVII Congenital malformations, deformations and chromosomal abnormalities (Q17)	Congenital ichthyosis				Q17_CONGEN_ICHTHYOSIS				92	409382
Neurological endpoints	Congenital hydrocephalus				Q17_CONGEN_HYDROCEPHALUS				113	411544
XVII Congenital malformations, deformations and chromosomal abnormalities (Q17)	Congenital deformities of hip				Q17_CONGEN_DEFORMITI_HIP				518	409304
XVII Congenital malformations, deformations and chromosomal abnormalities (Q17)	Congenital deformities of feet				Q17_CONGEN_DEFORMITI_FEET				756	409304
XVII Congenital malformations, deformations and chromosomal abnormalities (Q17)	Complex cardiac defects				Q17_COMPLEX_CARD_DEFEC				172	412009
XVII Congenital malformations, deformations and chromosomal abnormalities (Q17)	Cleft palate				Q17_CLEFT_PALATE				319	411686
XVII Congenital malformations, deformations and chromosomal abnormalities (Q17)	Cleft lip and cleft lip and palate				Q17_CLEFT_LIP_OR_LIP_AND_PALATE				218	411363
XVII Congenital malformations, deformations and chromosomal abnormalities (Q17)	Cleft lip, lip and palate or palate				Q17_CLEFT_LIP_CLEFT_PALATE				495	411686
XVII Congenital malformations, deformations and chromosomal abnormalities (Q17)	Cleft lip				Q17_CLEFT_LIP				85	411685
XVII Congenital malformations, deformations and chromosomal abnormalities (Q17)	Cleft hard palate NOS				Q17_CLEFT_HARD_PALATE_NOS				141	411440
XVII Congenital malformations, deformations and chromosomal abnormalities (Q17)	Caries in Clefts patients				Q17_CLEFT_AND_CARIES				266	411915
XVII Congenital malformations, deformations and chromosomal abnormalities (Q17)	Chromosomal abnormalities, not elsewhere classified				Q17_CHROMOSOMAL_ABNORMALITI_NOT_ELSEW_CLASSIFIED				526	411655
XVII Congenital malformations, deformations and chromosomal abnormalities (Q17)	Atrioventricular septal defect				Q17_AVSD				114	412067
XVII Congenital malformations, deformations and chromosomal abnormalities (Q17)	Atrial septal defect				Q17_ASD				1174	407475
XVII Congenital malformations, deformations and chromosomal abnormalities (Q17)	Abnormal pulmonary venous return				Q17_APVR				71	412110
XVII Congenital malformations, deformations and chromosomal abnormalities (Q17)	Ankyloglossia				Q17_ANKYLOGLOSSIA				429	411752
XII Diseases of the skin and subcutaneous tissue (L12_)	Psoriasis (vulgaris), strict definition				PSORI_STRICT				901	397564
Rheuma endpoints	Primary gonarthrosis, bilateral				PRIM_KNEEARTHROSIS				18563	363345
Rheuma endpoints	Primary coxarthrosis, bilateral				PRIM_COXARTHROSIS				9318	387926
Other, not yet classified endpoints (same as #MISC)	Polycythaemia vera				POLYCYTVERA				1004	313577
Comorbidities of Asthma	Pollen allergy				POLLENALLERG				6851	402286
Asthma and related endpoints	Pneumococcal septicemia				PNEUMO_SEPTHICHE				920	411207
IX Diseases of the circulatory system (I9_)	Phlebitis and thrombophlebitis of superficial vessels of lower extremities, drug-induced				PHLEBI_THROMBOP_SUPERF_VESSE_LOWER_EXTREMITI				88	412093
IX Diseases of the circulatory system (I9_)	Phlebitis and thrombophlebitis of other deep vessels of lower extremities, drug-induced				PHLEBI_THROMBOP_OTHER_DEEP_VESSE_LOWER_EXTREMITI				101	412080
IX Diseases of the circulatory system (I9_)	Phlebitis and thrombophlebitis of lower extremities, unspecified, drug-induced				PHLEBI_THROMBOP_LOWER_EXTREMITI_UNSPE				268	411913
VI Diseases of the nervous system (G6_)	Phantom limb syndrome with pain				PHANTOMLIMB				75	222498
Neurological endpoints	Dementia due to Parkinson's disease (more control exclusions)				PD_DEMENTIA_EXMORE				589	184000
Neurological endpoints	Secondary parkinsonism (more control exclusions)				PD2ND_EXMORE				784	184000
Miscellaneous, not yet classified endpoints	Pain (limb, back, neck, head abdominally)				PAIN				189683	221680
XVI Certain conditions originating in the perinatal period (P16_)	Transitory disorders of carbohydrate metabolism specific to fetus and newborn				P16_TRANSITO_DISORD_CARBOH_METABOLISM_SPECIFIC_FETUS_NEWBO				342	411830
XVI Certain conditions originating in the perinatal period (P16_)	Respiratory distress of newborn				P16_RESPI_DISTR_NEWBO				377	411550
XVI Certain conditions originating in the perinatal period (P16_)	Respiratory and cardiovascular disorders specific to the perinatal period				P16_RESPI_CARDIOV_DISORD_SPECIFIC_PERINA_PERIOD				631	411550
XVI Certain conditions originating in the perinatal period (P16_)	Other infections specific to the perinatal period				P16_OTH_INFECTIONS_SPECIFIC_PERINA_PERIOD				147	411885
XVI Certain conditions originating in the perinatal period (P16_)	Other disorders originating in the perinatal period				P16_OTH_DISORD_ORIGINA_PERINA_PERIOD				279	411902
XVI Certain conditions originating in the perinatal period (P16_)	Neonatal jaundice from other and unspecified causes				P16_NEONTAL_JAUND_OTH_UNSP_CAUSES				359	411695
XVI Certain conditions originating in the perinatal period (P16_)	Infections specific to the perinatal period				P16_INFECTIONS_SPECIFIC_PERINA_PERIOD				296	411885
XVI Certain conditions originating in the perinatal period (P16_)	Fetus and newborn affected by other complications of labour and delivery				P16_FET_NEWB_OTH_COMPLICATIO_LABOUR_DELIV				60	411846
XVI Certain conditions originating in the perinatal period (P16_)	Fetus and newborn affected by maternal factors and by complications of pregnancy, labour and delivery				P16_FET_NEWB_MATERN_FACTO_COMPLICATIO_PREGNAC_LABOUR_DELIV				335	411846
XVI Certain conditions originating in the perinatal period (P16_)	Fetus and newborn affected by maternal conditions that may be unrelated to present pregnancy				P16_FET_NEWB_MATERN_COND_UNREL_PRESENT_PREGNAC				100	411846
XVI Certain conditions originating in the perinatal period (P16_)	Fetus and newborn affected by maternal complications of pregnancy				P16_FET_NEWB_MATERN_COMPLICATIO_PREGNAC				140	411846
XVI Certain conditions originating in the perinatal period (P16_)	Feeding problems of newborn				P16_FEEDI_PROBL_NEWBO				117	411902
XVI Certain conditions originating in the perinatal period (P16_)	Disorders related to long gestation and high birth weight				P16_DISORD_RELATED_LONG_GESTATION_HIGH_BIRTHWGHTT				65	411504
XVI Certain conditions originating in the perinatal period (P16_)	Disorders related to short gestation and low birth weight, not elsewhere classified				P16_DISORD_RELATED_GESTATION_LOW_BIRTHWGHTT_NECIFIED				573	411504
XVI Certain conditions originating in the perinatal period (P16_)	Cardiovascular disorders originating in the perinatal period				P16_CARDIOV_DISORD_ORIGINA_PERINA_PERIOD				94	411550
XVI Certain conditions originating in the perinatal period (P16_)	Birth trauma				P16_BIRTH_TRAUMA				173	412008
XVI Certain conditions originating in the perinatal period (P16_)	Birth asphyxia				P16_BIRTH_ASPHYXIA				132	411550
XVI Certain conditions originating in the perinatal period (P16_)	Birth injury to peripheral nervous system				P16_BIRTHINJY_PERIP_NERVOUS_SYSTEM				85	412008
XVI Certain conditions originating in the perinatal period (P16_)	Bacterial sepsis of newborn				P16_BACTERIAL_SEPSIS_NEWBO				142	411885
Rheuma endpoints	Other systemic involvement of connective tissue (FG)				OTHER_SYSTCON_FG				9572	311210
VI Diseases of the nervous system (G6_)	Other drug-induced secondary parkinsonism				OTHER_DRUGADVERS_SECONDA_PARKINSONI				253	411928
Rheuma endpoints	Postmenopausal osteoporosis with pathological fracture				OSTPOPATFRCTURE_POSTEMENO				1486	228601
Rheuma endpoints	Drug-induced osteoporosis with pathological fracture				OSTPOPATFRACTURE				388	410359
Rheuma endpoints	Osteoporosis with pathological fracture (FG)				OSTEOPOROSIS_FRACTURE_FG				1822	311210
XIII Diseases of the musculoskeletal system and connective tissue (M13_)	Osteonecrosis due to drugs				OSTEON_DRUGS				297	411884
Alcohol related diseases	Alcohol related diseases, tilastokeskus definition, death only				OFFICIAL_TILASTOKESKUS_DEATH				2356	409825
XV Pregnancy, childbirth and the puerperium (O15_)	Venous complications and haemorrhoids in the puerperium				O15_VENOUS_COMPLIC				318	220773
XV Pregnancy, childbirth and the puerperium (O15_)	Twin gestation				O15_TWIN_GEST				3023	182824
XV Pregnancy, childbirth and the puerperium (O15_)	Retained placenta and membranes, without haemorrhage				O15_RETAINED_PLAC_MEMB_NO_HEAMORRH				4080	176810
XV Pregnancy, childbirth and the puerperium (O15_)	Puerperal sepsis				O15_PUERP_SEPSIS				4342	220773
XV Pregnancy, childbirth and the puerperium (O15_)	Other puerperal infections				O15_PUERP_INFECT_OTHER				2507	220773
XV Pregnancy, childbirth and the puerperium (O15_)	Complications of the puerperium, not elsewhere classified				O15_PUERP_COMPL_NAS				1210	220773
XV Pregnancy, childbirth and the puerperium (O15_)	Complications of anaesthesia during the puerperium				O15_PUERP_ANEST_COMPL				102	220773
XV Pregnancy, childbirth and the puerperium (O15_)	Pre-eclampsia or eclampsia				O15_PRE_OR_ECLAMPSIA				7965	211852
XV Pregnancy, childbirth and the puerperium (O15_)	Preterm labour and delivery				O15_PRETERM				9402	176810
XV Pregnancy, childbirth and the puerperium (O15_)	Venous complications and haemorrhoids in pregnancy				O15_PREG_VENOUS_HAEMORRH				545	195520
XV Pregnancy, childbirth and the puerperium (O15_)	Prolonged pregnancy				O15_PREG_PROLONGED				5158	182824
XV Pregnancy, childbirth and the puerperium (O15_)	Other maternal disorders predominantly related to pregnancy				O15_PREG_OTHER_MAT_DISORD				34790	195520
XV Pregnancy, childbirth and the puerperium (O15_)	Maternal care for other conditions predominantly related to pregnancy				O15_PREG_MATERN_CARE				7618	195520
XV Pregnancy, childbirth and the puerperium (O15_)	Hydatidiform mole				O15_PREG_HYDAT				425	162987
XV Pregnancy, childbirth and the puerperium (O15_)	Infections of genitourinary tract in pregnancy				O15_PREG_GU_INFECT				3272	195520
XV Pregnancy, childbirth and the puerperium (O15_)	Ectopic pregnancy				O15_PREG_ECTOP				6173	162987
XV Pregnancy, childbirth and the puerperium (O15_)	Complications of anaesthesia during pregnancy				O15_PREG_ANESTH_COMPL				59	195520
XV Pregnancy, childbirth and the puerperium (O15_)	Pregnancy with abortive outcome				O15_PREG_ABORT				67323	162987
XV Pregnancy, childbirth and the puerperium (O15_)	Pre-eclampsia or poor fetal growth				O15_PREEC_OR_FETGRO				11470	218840
XV Pregnancy, childbirth and the puerperium (O15_)	Pre-eclampsia superimposed on chronic hypertension				O15_PREECLAMPS_CHRONIC_HYPERT				164	211957
XV Pregnancy, childbirth and the puerperium (O15_)	Pre-eclampsia				O15_PREECLAMPS				7377	211957
XV Pregnancy, childbirth and the puerperium (O15_)	Postpartum haemorrhage				O15_POSTPART_HEAMORRH_LB				9231	159709
XV Pregnancy, childbirth and the puerperium (O15_)	Postpartum haemorrhage				O15_POSTPART_HEAMORRH_ALLW				9231	221079
XV Pregnancy, childbirth and the puerperium (O15_)	Postpartum haemorrhage				O15_POSTPART_HEAMORRH				9231	176810
XV Pregnancy, childbirth and the puerperium (O15_)	Postpartum haemorrhage due to retained placenta				O15_POSTPART_HAEMORRH_PLACENTA				4138	164802
XV Pregnancy, childbirth and the puerperium (O15_)	Poor fetal growth				O15_POOR_FETGRO				4054	226256
XV Pregnancy, childbirth and the puerperium (O15_)	Polyhydramnios				O15_POLYHYDR				1374	182824
XV Pregnancy, childbirth and the puerperium (O15_)	Premature separation of placenta [abruptio placentae]				O15_PLAC_PREMAT_SEPAR				691	182824
XV Pregnancy, childbirth and the puerperium (O15_)	Placenta praevia				O15_PLAC_PRAEVIA				1400	182824
XV Pregnancy, childbirth and the puerperium (O15_)	Placental disorders				O15_PLAC_DISORD				253	182824
XV Pregnancy, childbirth and the puerperium (O15_)	Other maternal diseases classifiable elsewhere but complicating pregnancy, childbirth and the puerperium				O15_OTHER_MATERN_DIS_ELSEWHERE				13969	215895
XV Pregnancy, childbirth and the puerperium (O15_)	Other obstetric trauma				O15_OBSTET_TRAUMA_OTHER				1596	176810
XV Pregnancy, childbirth and the puerperium (O15_)	Complications specific to multiple gestation				O15_MULTIP_GEST_COMPLIC				117	182824
XV Pregnancy, childbirth and the puerperium (O15_)	Multiple gestation				O15_MULTIP_GEST				3122	182824
XV Pregnancy, childbirth and the puerperium (O15_)	Premature rupture of membranes				O15_MEMBR_PREMAT_RUPT				8093	182824
XV Pregnancy, childbirth and the puerperium (O15_)	Maternal care for known or suspected malpresentation of fetus				O15_MAT_CARE_MALPRESENT				6764	182824
XV Pregnancy, childbirth and the puerperium (O15_)	Maternal infectious and parasitic diseases classifiable elsewhere but complicating pregnancy, childbirth and the puerperium				O15_MATERN_INFECT_ELSEWHERE				612	215895
XV Pregnancy, childbirth and the puerperium (O15_)	Unspecified maternal hypertension				O15_MATERN_HYPERT_UNS				323	211957
XV Pregnancy, childbirth and the puerperium (O15_)	Maternal care for known or suspected abnormality of pelvic organs				O15_MATERN_CARE_PELVIC_ABNORM				10316	182824
XV Pregnancy, childbirth and the puerperium (O15_)	Maternal care for other known or suspected fetal problems				O15_MATERN_CARE_OTHER				11122	182824
XV Pregnancy, childbirth and the puerperium (O15_)	Maternal care for known or suspected fetal abnormality and damage				O15_MATERN_CARE_FETAL_ABNORM				5489	182824
XV Pregnancy, childbirth and the puerperium (O15_)	Maternal care for known or suspected disproportion				O15_MATERN_CARE_DISPROP				1364	182824
XV Pregnancy, childbirth and the puerperium (O15_)	Maternal care for cervical incompetence				O15_MATERN_CARE_CERVICAL_INCOMPETENCE				1143	219994
XV Pregnancy, childbirth and the puerperium (O15_)	Maternal care related to the fetus and amniotic cavity and possible delivery problems				O15_MATERN_CARE				47486	182824
XV Pregnancy, childbirth and the puerperium (O15_)	Labour and delivery complicated by umbilical cord complications				O15_LABOUR_UMBILICAL				1570	176810
XV Pregnancy, childbirth and the puerperium (O15_)	Obstructed labour due to maternal pelvic abnormality				O15_LABOUR_PELVIC_ABNORM				5241	176810
XV Pregnancy, childbirth and the puerperium (O15_)	Other complications of labour and delivery, not elsewhere classified				O15_LABOUR_OTHER				3675	176810
XV Pregnancy, childbirth and the puerperium (O15_)	Other obstructed labour				O15_LABOUR_OBSTR_OTHER				2471	176810
XV Pregnancy, childbirth and the puerperium (O15_)	Obstructed labour due to malposition and malpresentation of fetus				O15_LABOUR_MALPOS				8310	176810
XV Pregnancy, childbirth and the puerperium (O15_)	Long labour				O15_LABOUR_LONG				8831	176810
XV Pregnancy, childbirth and the puerperium (O15_)	Labour and delivery complicated by intrapartum haemorrhage, not elsewhere classified				O15_LABOUR_INTRAPART_HAEMORRH				1557	176810
XV Pregnancy, childbirth and the puerperium (O15_)	Complications of anaesthesia during labour and delivery				O15_LABOUR_ANEST_COMPLIC				114	176810
XV Pregnancy, childbirth and the puerperium (O15_)	Abnormalities of forces of labour				O15_LABOUR_ABNORM_FORCES				3578	176810
XV Pregnancy, childbirth and the puerperium (O15_)	Intrahepatic Cholestasis of Pregnancy (ICP) , incl. ICD-8 (more control exclusions)				O15_ICP_WIDE_EXMORE				2784	143267
XV Pregnancy, childbirth and the puerperium (O15_)	Intrahepatic Cholestasis of Pregnancy (ICP) , incl. ICD-8				O15_ICP_WIDE				2784	227526
XV Pregnancy, childbirth and the puerperium (O15_)	Intrahepatic Cholestasis of Pregnancy (ICP) (more control exclusions)				O15_ICP_EXMORE				2257	143794
XV Pregnancy, childbirth and the puerperium (O15_)	Pregnancy hypertension				O15_HYPTENSPREG				16417	213893
XV Pregnancy, childbirth and the puerperium (O15_)	Haemorrhage in early pregnancy				O15_HAEMORRH_EARLY_PREG				10528	195520
XV Pregnancy, childbirth and the puerperium (O15_)	Gestational [pregnancy-induced] oedema and proteinuria without hypertension				O15_GESTAT_OEDEM_PREINUR				2863	211957
XV Pregnancy, childbirth and the puerperium (O15_)	Gestational [pregnancy-induced] hypertension				O15_GESTAT_HYPERT				9535	211957
XV Pregnancy, childbirth and the puerperium (O15_)	False labour				O15_FALSE_LAB				16307	182824
XV Pregnancy, childbirth and the puerperium (O15_)	Failed induction of labour				O15_FAILED_INDUCT				1665	176810
XV Pregnancy, childbirth and the puerperium (O15_)	Pre-existing hypertension complicating pregnancy, childbirth and the puerperium				O15_EXIST_HYPERT_COMPLIC				2527	211957
XV Pregnancy, childbirth and the puerperium (O15_)	Excessive vomiting in pregnancy				O15_EXCESS_VOMIT_PREG				2677	195520
XV Pregnancy, childbirth and the puerperium (O15_)	Eclampsia				O15_ECLAMPSIA				73	211957
XV Pregnancy, childbirth and the puerperium (O15_)	Single spontaneous delivery				O15_DELIV_SPONT				117502	99373
XV Pregnancy, childbirth and the puerperium (O15_)	Perineal laceration during delivery				O15_DELIV_PERIN_LACER				5552	176810
XV Pregnancy, childbirth and the puerperium (O15_)	Other assisted single delivery				O15_DELIV_OTHER_ASSIST				472	99373
XV Pregnancy, childbirth and the puerperium (O15_)	Multiple delivery				O15_DELIV_MULTIP				2636	99373
XV Pregnancy, childbirth and the puerperium (O15_)	Single delivery by forceps and vacuum extractor				O15_DELIV_FORCEP_VAC				8676	99373
XV Pregnancy, childbirth and the puerperium (O15_)	Single delivery by caesarean section				O15_DELIV_CAESAR				14324	99373
XV Pregnancy, childbirth and the puerperium (O15_)	Other abnormal products of conception				O15_CONCEPT_ABNORM				13163	162987
XV Pregnancy, childbirth and the puerperium (O15_)	Complications predominantly related to the puerperium				O15_COMPLIC_PUERP				9537	220773
XV Pregnancy, childbirth and the puerperium (O15_)	Complications of labour and delivery				O15_COMPLIC_LAB_DELIV				53500	176810
XV Pregnancy, childbirth and the puerperium (O15_)	Complications following abortion and ectopic and molar pregnancy				O15_COMPLIC_ABORT_ECTOP_MOLAR				1079	162987
XV Pregnancy, childbirth and the puerperium (O15_)	Other disorders of breast and lactation associated with childbirth				O15_BREAST_LACT_OTHER_DIS				551	220773
XV Pregnancy, childbirth and the puerperium (O15_)	Infections of breast associated with childbirth				O15_BIRTH_BREAT_INFECT				1075	220773
XV Pregnancy, childbirth and the puerperium (O15_)	Antepartum haemorrhage, not elsewhere classified				O15_ANTEPART_HAEM_NAS				2853	182824
XV Pregnancy, childbirth and the puerperium (O15_)	Abnormal findings on antenatal screening of mother				O15_ANTENAT_ABNORM				2419	195520
XV Pregnancy, childbirth and the puerperium (O15_)	Other disorders of amniotic fluid and membranes				O15_AMNIOT_OTHER				4742	182824
XV Pregnancy, childbirth and the puerperium (O15_)	Unspecified abortion				O15_ABORT_UNS				1618	162987
XV Pregnancy, childbirth and the puerperium (O15_)	Spontaneous abortion				O15_ABORT_SPONTAN				18680	162987
XV Pregnancy, childbirth and the puerperium (O15_)	Other abortion				O15_ABORT_OTHER				238	162987
XV Pregnancy, childbirth and the puerperium (O15_)	Medical abortion				O15_ABORT_MEDICAL				39663	162987
XV Pregnancy, childbirth and the puerperium (O15_)	Failed attempted abortion				O15_ABORT_FAILED				363	162987
Asthma and related endpoints	Non-allergic asthma (mode) (more control exclusions)				NONALLERG_ASTHMA_EXMORE				7803	219734
Interstitial lung disease endpoints	Non-invasive ventilation				NIV				7360	178277
Comorbidities of Gastrointestinal endpoints	Other degenerative diseases of the nervous system				NEURODEGOTH				14703	229565
XIV Diseases of the genitourinary system (N14_)	Nephropathy induced by other drugs, medicaments and biological substances				NEPHROP_INDUCED_OTHER_DRUGS_MEDICAM_BIOLO_SUBST				50	412131
Rheuma endpoints	Other necrotizing vasculopathies (FG)				NECROVASC_FG				1799	311210
Gastrointestinal endpoints	Nonalcoholic steatohepatitis				NASH				175	412006
Gastrointestinal endpoints	Nonalcoholic fatty liver disease				NAFLD				2568	409613
XIV Diseases of the genitourinary system (N14_)	Vulvovaginal ulceration/inflammation in other diseases				N14_VULVOVAGINFINOTH				1676	205362
XIV Diseases of the genitourinary system (N14_)	LSIL lesion of the vulva				N14_VULVAL_LSIL				834	229476
XIV Diseases of the genitourinary system (N14_)	HSIL lesion of the vulva				N14_VULVAL_HSIL				431	229879
XIV Diseases of the genitourinary system (N14_)	All dysplastic lesions of the vulva				N14_VULVAL_DYSPLASIA_ALL				1215	229095
XIV Diseases of the genitourinary system (N14_)	Vaginitis/vulvovaginitis/vulvitis/abscess of vulva				N14_VAGINITIS				5235	205362
XIV Diseases of the genitourinary system (N14_)	LSIL lesion of the vagina				N14_VAGINAL_LSIL				376	229934
XIV Diseases of the genitourinary system (N14_)	HSIL lesion of the vagina				N14_VAGINAL_HSIL				372	229938
XIV Diseases of the genitourinary system (N14_)	All dysplastic lesions of the vagina				N14_VAGINAL_DYSPLASIA_ALL				706	229604
XIV Diseases of the genitourinary system (N14_)	Other diseases of urinary system				N14_URINOTH				72607	339574
XIV Diseases of the genitourinary system (N14_)	Urethritis and urethral syndrome				N14_URETHRITISANDURSYNDR				663	339574
XIV Diseases of the genitourinary system (N14_)	Other disorders of urethra and urinary system				N14_URETHRAOTH				36263	339574
XIV Diseases of the genitourinary system (N14_)	Urethral stricture				N14_URETHRALSTRICT				1711	339574
XIV Diseases of the genitourinary system (N14_)	Unspecified contracted kidney				N14_UNSPECKIDCONTR				154	408319
XIV Diseases of the genitourinary system (N14_)	Ulcer of vagina/vulva				N14_ULCERVAGVUL				618	205362
XIV Diseases of the genitourinary system (N14_)	Tubulo-interstitial nephritis, not specified as acute or chronic				N14_TUBULOINTNEPHRNAS				2319	370110
XIV Diseases of the genitourinary system (N14_)	Torsion of testis				N14_TORSIOTEST				594	130139
XIV Diseases of the genitourinary system (N14_)	Small kidney of unknown cause				N14_SMALLKIDNEY				65	408319
XIV Diseases of the genitourinary system (N14_)	Salpingitis and oophoritis				N14_SALPHOOPH				6280	205362
XIV Diseases of the genitourinary system (N14_)	Unspecified kidney failure				N14_RENFAILNAS				2833	396706
XIV Diseases of the genitourinary system (N14_)	Renal failure				N14_RENFAIL				15475	396706
XIV Diseases of the genitourinary system (N14_)	Other renal tubulo-interstitial diseases				N14_RENALTUBULOOTH				734	370110
XIV Diseases of the genitourinary system (N14_)	Renal tubulo-interstitial disorders in diseases classified elsewhere				N14_RENALTUBULOINOTH				261	370110
XIV Diseases of the genitourinary system (N14_)	Renal tubulo-interstitial diseases				N14_RENALTUB				42071	370110
XIV Diseases of the genitourinary system (N14_)	Unspecified renal colic				N14_RENALCOLNAS				167	400681
XIV Diseases of the genitourinary system (N14_)	Recurrent and persistent haematuria				N14_RECURANDPERHEAMATUR				235	406075
XIV Diseases of the genitourinary system (N14_)	Rapidly progressive nephritic syndrome				N14_RAPIDPROGNEPHRITIC				65	406075
XIV Diseases of the genitourinary system (N14_)	Acute tubulo-interstitial nephritis				N14_PYELONEPHR				26300	370110
XIV Diseases of the genitourinary system (N14_)	Hyperplasia of prostate				N14_PROSTHYPERPLA				32956	130139
XIV Diseases of the genitourinary system (N14_)	Other disorders of prostate				N14_PROSTAOTH				1072	130139
XIV Diseases of the genitourinary system (N14_)	Prolapse and hernia of ovary and fallopian tube				N14_PROHERNOV				1237	111583
XIV Diseases of the genitourinary system (N14_)	Postmenopausal bleeding				N14_POSTMENBLEED				12600	111583
XIV Diseases of the genitourinary system (N14_)	Postmenopausal atrophic vaginitis				N14_POSTMENATRVAG				6543	111583
XIV Diseases of the genitourinary system (N14_)	Polyp of the female genital tract				N14_POLYPFEMGEN				15690	111583
XIV Diseases of the genitourinary system (N14_)	Redundant prepuce, phimosis and paraphimosis				N14_PHIMOSIS				7595	130139
XIV Diseases of the genitourinary system (N14_)	Ovarian hyperstimulation (induction)				N14_OVAR_HYPERSTIM				487	215551
XIV Diseases of the genitourinary system (N14_)	Ovarian cyst				N14_OVARYCYST				22883	111583
XIV Diseases of the genitourinary system (N14_)	Torsion of ovary, ovarian pedicle and fallopian tube				N14_OVARTORS				701	111583
XIV Diseases of the genitourinary system (N14_)	Other disorders of penis				N14_OTHPENIS				2921	130139
XIV Diseases of the genitourinary system (N14_)	Other noninflammatory disorders of vulva and perineum				N14_OTHNONINFVULV				2983	111583
XIV Diseases of the genitourinary system (N14_)	Other noninflammatory disorders of vagina				N14_OTHNONINFVAG				2589	111583
XIV Diseases of the genitourinary system (N14_)	Other noninflammatory disorders of uterus, except cervix				N14_OTHNONINFUTER				9421	111583
XIV Diseases of the genitourinary system (N14_)	Other and unspecified noninflammatory disorders of ovary, fallopian tube and broad ligament				N14_OTHNONINFOVA				855	111583
XIV Diseases of the genitourinary system (N14_)	Other noninflammatory disorders of cervix uteri				N14_OTHNONINFCERVIX				1512	111583
XIV Diseases of the genitourinary system (N14_)	Other inflammation of vagina/vulva				N14_OTHINFVAGVULV				1109	205362
XIV Diseases of the genitourinary system (N14_)	Other female pelvic inflammatory diseases				N14_OTHFEMPELINF				5681	205362
XIV Diseases of the genitourinary system (N14_)	Other specified disorders of kidney and ureter				N14_OTHETNASKIDUR				948	408319
XIV Diseases of the genitourinary system (N14_)	Other disorders of male genital organs				N14_OTHDISMALEGEN				1053	130139
XIV Diseases of the genitourinary system (N14_)	Other disorders of bladder				N14_OTHBLADD				3801	339574
XIV Diseases of the genitourinary system (N14_)	Orchitis and epididymitis				N14_ORHCEPINDIDYMITIS				2954	130139
XIV Diseases of the genitourinary system (N14_)	Oligomenorrhoea				N14_OLIGOMEN				1150	111583
XIV Diseases of the genitourinary system (N14_)	Other obstructive and reflux uropathy				N14_OBSTRUREFLUROPATH				4211	370110
XIV Diseases of the genitourinary system (N14_)	Neuromuscular dysfunction of bladder				N14_NEUROMUSCDYSBLADD				2864	339574
XIV Diseases of the genitourinary system (N14_)	Nephrotic syndrome				N14_NEPHROTICSYND				917	406075
XIV Diseases of the genitourinary system (N14_)	Hereditary nephropathy, not elsewhere classified				N14_NEPHROPATHYHER				78	406075
XIV Diseases of the genitourinary system (N14_)	Unspecified nephritic syndrome				N14_NEPHRITICNAS				652	406075
XIV Diseases of the genitourinary system (N14_)	Excessive, frequent and irregular menstruation				N14_MESNRUIRREG				40413	111583
XIV Diseases of the genitourinary system (N14_)	Irregular menses				N14_MENSIRREG				19135	195922
XIV Diseases of the genitourinary system (N14_)	Menorrhagia				N14_MENORRHAGIA				23458	111583
XIV Diseases of the genitourinary system (N14_)	Other menopausal disorders				N14_MENOPAUSOT				14648	111583
XIV Diseases of the genitourinary system (N14_)	Male infertility				N14_MALEINFERT				1429	130139
XIV Diseases of the genitourinary system (N14_)	Disorders of male genital organs in diseases classified elsewhere				N14_MALEGENINOTH				154	130139
XIV Diseases of the genitourinary system (N14_)	Diseases of male genital organs				N14_MALEGEN				51732	130139
XIV Diseases of the genitourinary system (N14_)	Haematosalpinx/Haematoma of broad ligament				N14_MAEMABROAD				58	111583
XIV Diseases of the genitourinary system (N14_)	Unspecified lump in breast				N14_LUMPNASBREAST				5104	211699
XIV Diseases of the genitourinary system (N14_)	Other disorders of kidney and ureter				N14_KIDUROTH				3862	408319
XIV Diseases of the genitourinary system (N14_)	Isolated proteinuria with specified morphological lesion				N14_ISOLPROTEINURIA				307	406075
XIV Diseases of the genitourinary system (N14_)	Inflammatory disease of uterus				N14_INFLUTH				4822	205362
XIV Diseases of the genitourinary system (N14_)	Inflammatory disorders of breast				N14_INFLAMMBREAST				1880	211699
XIV Diseases of the genitourinary system (N14_)	Inflammatory disease of cervix uteri				N14_INFCERVIX				2009	205362
XIV Diseases of the genitourinary system (N14_)	Impotence				N14_IMPOTENCE				1408	130139
XIV Diseases of the genitourinary system (N14_)	IgA nephropathy (IgA glomerulonephritis)				N14_IGA_NEPHROPATHY				653	411528
XIV Diseases of the genitourinary system (N14_)	Hypertrophy of breast in women and men				N14_HYPERTROPHYBREAST_BOTH				6777	392593
XIV Diseases of the genitourinary system (N14_)	Hypertrophy of breast				N14_HYPERTROPHYBREAST				5800	211699
XIV Diseases of the genitourinary system (N14_)	Hydronephrosis				N14_HYDRONEPHR				3542	370110
XIV Diseases of the genitourinary system (N14_)	Hydrocele				N14_HYDROCELE				5642	130139
XIV Diseases of the genitourinary system (N14_)	Henoch-Schönlein purpura nephritis (HSPN)				N14_HENOCHSCHONLEIN_NEPHRITIS				101	412080
XIV Diseases of the genitourinary system (N14_)	Habitual aborter				N14_HABITABORT				651	111583
XIV Diseases of the genitourinary system (N14_)	Glomerulonephritis				N14_GLOMER_NEPHRITIS				3243	408938
XIV Diseases of the genitourinary system (N14_)	Glomerular diseases				N14_GLOMERULAR				6106	406075
XIV Diseases of the genitourinary system (N14_)	Glomerular disorders in diseases classified elsewhere				N14_GLOMEINOTH				3621	406075
XIV Diseases of the genitourinary system (N14_)	Other disorders of the genitourinary system				N14_GENITOUROTH				3931	408250
XIV Diseases of the genitourinary system (N14_)	Galactorrhea				N14_GALACTORRHEA				294	211699
XIV Diseases of the genitourinary system (N14_)	Female infertility, uterine origin				N14_FIUTERINE				114	111583
XIV Diseases of the genitourinary system (N14_)	Female infertility, tubal origin				N14_FITUB				1647	111583
XIV Diseases of the genitourinary system (N14_)	Female infertility, cervigal, vaginal, other or unspecified origin				N14_FIOTHNAS				12713	111583
XIV Diseases of the genitourinary system (N14_)	Female infertility, associated with anovulation				N14_FIANOV				2792	111583
XIV Diseases of the genitourinary system (N14_)	Female pelvic inflammatory disorders in diseases classified elsewhere				N14_FEMPELINFINOTH				108	205362
XIV Diseases of the genitourinary system (N14_)	Female genital prolapse				N14_FEMGENPROL				18583	111583
XIV Diseases of the genitourinary system (N14_)	Pain and other conditions associated with female genital organs and menstrual cycle				N14_FEMGENPAIN				7788	111583
XIV Diseases of the genitourinary system (N14_)	Fistulae involving female genital tract				N14_FEMGENFISTUL				472	111583
XIV Diseases of the genitourinary system (N14_)	LSIL lesion of the cervix uteri, vagina or vulva				N14_FEMALE_GENITAL_LSIL				4533	225777
XIV Diseases of the genitourinary system (N14_)	HSIL lesion of the cervix uteri, vagina or vulva				N14_FEMALE_GENITAL_HSIL				6679	223631
XIV Diseases of the genitourinary system (N14_)	Dysplastic lesion of unknown severity in the cervix uteri, vagina or vulva				N14_FEMALE_GENITAL_DYSPLASIA_NOS				342	229968
XIV Diseases of the genitourinary system (N14_)	All dysplastic lesions of the cervix uteri, vagina or vulva				N14_FEMALE_GENITAL_DYSPLASIA_ALL				10251	220059
XIV Diseases of the genitourinary system (N14_)	Female infertility				N14_FEMALEINFERT				14759	111583
XIV Diseases of the genitourinary system (N14_)	Noninflammatory disorders of female genital tract				N14_FEMALEGENNONINF				118727	111583
XIV Diseases of the genitourinary system (N14_)	Inflammatory diseases of female pelvic organs				N14_FEMALEGENINF				24948	205362
XIV Diseases of the genitourinary system (N14_)	Erosion and ectropion of cervix uteri				N14_EROSECTROPUT				889	111583
XIV Diseases of the genitourinary system (N14_)	Endometriosis diagnosis and infertility diagnosis occurring together				N14_ENDOMET_INFERT				3575	219470
XIV Diseases of the genitourinary system (N14_)	Adenomyosis (Endometriosis of uterus)				N14_ENDOMETRIOSIS_UTERUS				4665	111583
XIV Diseases of the genitourinary system (N14_)	Endometriosis in cutaneous scar				N14_ENDOMETRIOSIS_SKIN_SCAR				90	111583
XIV Diseases of the genitourinary system (N14_)	Endometriosis of rectovaginal septum and vagina				N14_ENDOMETRIOSIS_RECTPVAGSEPT_VAGINA				2687	111583
XIV Diseases of the genitourinary system (N14_)	Endometriosis of pelvic peritoneum				N14_ENDOMETRIOSIS_PELVICPERITONEUM				6237	111583
XIV Diseases of the genitourinary system (N14_)	Endometriosis of ovary				N14_ENDOMETRIOSIS_OVARY				6444	111583
XIV Diseases of the genitourinary system (N14_)	Unspecified/other endometriosis				N14_ENDOMETRIOSIS_NOS				3339	111583
XIV Diseases of the genitourinary system (N14_)	Endometriosis of intestine				N14_ENDOMETRIOSIS_INTESTINE				492	111583
XIV Diseases of the genitourinary system (N14_)	Endometriosis of fallopian tube				N14_ENDOMETRIOSIS_FALLOPIAN_TUBE				239	111583
XIV Diseases of the genitourinary system (N14_)	Deep endometriosis				N14_ENDOMETRIOSIS_DEEP				3137	221995
XIV Diseases of the genitourinary system (N14_)	Endometriosis ASRM stages 3,4				N14_ENDOMETRIOSIS_ASRM_STAGE3_4				8315	221995
XIV Diseases of the genitourinary system (N14_)	Endometriosis ASRM stages 1,2				N14_ENDOMETRIOSIS_ASRM_STAGE1_2				6390	223920
XIV Diseases of the genitourinary system (N14_)	Endometriosis				N14_ENDOMETRIOSIS				16588	111583
XIV Diseases of the genitourinary system (N14_)	Drug- and heavy-metal-induced tubulo-interstitial and tubular conditions				N14_DRUGSANDHEAVYMETAL				85	370110
XIV Diseases of the genitourinary system (N14_)	Disorders resulting from impaired renal tubular function				N14_DISIMPAIRRENTUB				952	408319
XIV Diseases of the genitourinary system (N14_)	Dialysis				N14_DIALYSIS				1193	396706
XIV Diseases of the genitourinary system (N14_)	Cyst of kidney				N14_CYSTKID				1874	408319
XIV Diseases of the genitourinary system (N14_)	Cystitis				N14_CYSTITIS				43313	339574
XIV Diseases of the genitourinary system (N14_)	Chronic tubulo-interstitial nephritis				N14_CHRONTUBULOINTNEPHRITIS				1230	370110
XIV Diseases of the genitourinary system (N14_)	Chronic kidney disease				N14_CHRONKIDNEYDIS				10039	396706
XIV Diseases of the genitourinary system (N14_)	Chronic nephritic syndrome				N14_CHRONEPHROPATH				1191	406075
XIV Diseases of the genitourinary system (N14_)	LSIL lesion of the cervix uteri				N14_CERVICAL_LSIL				3565	226745
XIV Diseases of the genitourinary system (N14_)	HSIL lesion of the cervix uteri				N14_CERVICAL_HSIL				6088	224222
XIV Diseases of the genitourinary system (N14_)	Dysplastic lesion of unknown severity of the cervix uteri				N14_CERVICAL_DYSPLASIA_NOS				278	230032
XIV Diseases of the genitourinary system (N14_)	All dysplastic lesions of the cervix uteri				N14_CERVICAL_DYSPLASIA_ALL				8943	221367
XIV Diseases of the genitourinary system (N14_)	Calculus of lower urinary tract				N14_CALCULOWER				1514	400681
XIV Diseases of the genitourinary system (N14_)	Calculus of kidney and ureter				N14_CALCUKIDUR				10556	400681
XIV Diseases of the genitourinary system (N14_)	Other disorders of breast				N14_BREASTDISOTH				3802	211699
XIV Diseases of the genitourinary system (N14_)	Disorders of breast				N14_BREAST				18611	211699
XIV Diseases of the genitourinary system (N14_)	Benign mammary dysplasia				N14_BENIGNMAMDYSP				4660	211699
XIV Diseases of the genitourinary system (N14_)	Other and unspecified disease of Bartholin gland				N14_BARTHOOTHNAS				848	205362
XIV Diseases of the genitourinary system (N14_)	Cyst of Bartholin Gland				N14_BARTHOCYS				1166	205362
XIV Diseases of the genitourinary system (N14_)	Abscess of Bartholin gland				N14_BARTHOABSCESS				788	205362
XIV Diseases of the genitourinary system (N14_)	Acquired atrophy of ovary and fallopian tube				N14_ATROPHOV				81	111583
XIV Diseases of the genitourinary system (N14_)	Amenorrhoea				N14_AMENORRHEAPRIM				2471	111583
XIV Diseases of the genitourinary system (N14_)	Acute renal failure				N14_ACUTERENFAIL				6429	396706
XIV Diseases of the genitourinary system (N14_)	Acute nephritic syndrome				N14_ACUTENEPHRITIC				634	406075
XIV Diseases of the genitourinary system (N14_)	Other abnormal uterine and caginal bleeding				N14_ABNORMALBLEED				11110	111583
Other, not yet classified endpoints (same as #MISC)	Myeloproliferative diseases (CML excluded)				MYELOPROF_NONCML				2043	409880
Gastrointestinal endpoints	Mucosal proctocolitis				MUCOPROCT				4530	392974
VI Diseases of the nervous system (G6_)	Migraine, unspecified, drug-induced				MIGRAINE_UNSPE				205	411976
Neurological endpoints	Migraine, single triptan purchase ok & required. ICD-code if available is included				MIGRAINE_TRIPTAN				44616	367565
Comorbidities of Neurological endpoints	Meningitis				MENINGITIS				1543	408545
Neurological endpoints	Memory loss				MEMLOSS				2711	390662
Alcohol related diseases	Maternal care for (suspected) damage to fetus from alcohol				MATERNCAREFETUSALCO				95	412086
VII Diseases of the eye and adnexa (H7_)	Degenerative macular diseases, drug-induced				MACULA_NAS_ADVERSE				86	412095
VII Diseases of the eye and adnexa (H7_)	Macular pucker				MACULAR_PUCKER				3974	376650
VII Diseases of the eye and adnexa (H7_)	Macular hole				MACULAR_HOLE				1368	376650
VII Diseases of the eye and adnexa (H7_)	Macular cyst				MACULAR_CYST				550	376650
XIII Diseases of the musculoskeletal system and connective tissue (M13_)	Villonodular synovitis (pigmented)				M13_VILLONODULAR				229	262844
XIII Diseases of the musculoskeletal system and connective tissue (M13_)	Collapsed vertebra, not elsewhere classified				M13_VERTEBCOLLAPSE				205	294770
XIII Diseases of the musculoskeletal system and connective tissue (M13_)	Varus deformity, not elsewhere classified				M13_VARUS				318	262844
XIII Diseases of the musculoskeletal system and connective tissue (M13_)	Valgus deformity, not elsewhere classified				M13_VALGUS				223	262844
XIII Diseases of the musculoskeletal system and connective tissue (M13_)	Trochanteric bursitis				M13_TROCHANTERICBURSITIS				4040	299606
XIII Diseases of the musculoskeletal system and connective tissue (M13_)	Trigger finger				M13_TRIGGERFINGER				4712	299606
XIII Diseases of the musculoskeletal system and connective tissue (M13_)	Transient synovitis				M13_TRANSSYNOVITIS				231	299606
XIII Diseases of the musculoskeletal system and connective tissue (M13_)	Torticollis				M13_TORTICOLLIS				513	294770
XIII Diseases of the musculoskeletal system and connective tissue (M13_)	Other deformities of toe(s)				M13_TOEDEFORMOTH				1065	262844
XIII Diseases of the musculoskeletal system and connective tissue (M13_)	Chondrocostal junction syndrome [Tietze]				M13_TIETZE				1004	404993
XIII Diseases of the musculoskeletal system and connective tissue (M13_)	Pain in thoracic spine				M13_THORACISPINEPAIN				5187	294770
XIII Diseases of the musculoskeletal system and connective tissue (M13_)	Other/unspecified synovitis and tenosynovitis				M13_TENDOSYNOVITISNAS				4029	299606
XIII Diseases of the musculoskeletal system and connective tissue (M13_)	Oher contracture of tendon (sheath)				M13_TENDONCONTRACT				103	299606
XIII Diseases of the musculoskeletal system and connective tissue (M13_)	Temporal arteritis				M13_TEMPARTERIT				958	399355
XIII Diseases of the musculoskeletal system and connective tissue (M13_)	Systemic sclerosis				M13_SYSTSLCE				680	399355
XIII Diseases of the musculoskeletal system and connective tissue (M13_)	Systemic connective tissue disorders				M13_SYSTCONNECT				12826	399355
XIII Diseases of the musculoskeletal system and connective tissue (M13_)	Systemic disorders of connective tissue in diseases classified elsewhere				M13_SYSTCONINOTH				117	399355
XIII Diseases of the musculoskeletal system and connective tissue (M13_)	Disorders of synovium and tendon in diseases classified elsewhere				M13_SYNOTENDINOTH				592	299606
XIII Diseases of the musculoskeletal system and connective tissue (M13_)	Disorders of synovium and tendon				M13_SYNOTEND				22638	299606
XIII Diseases of the musculoskeletal system and connective tissue (M13_)	Synovial hypertrophy, not elsewhere classified				M13_SYNOHYPERTROPH				295	299606
XIII Diseases of the musculoskeletal system and connective tissue (M13_)	Spontaneous rupture of synovium and tendon				M13_SPONTRUPTSYNOTEND				2538	299606
XIII Diseases of the musculoskeletal system and connective tissue (M13_)	Traumatic spondylopathy				M13_SPONDYLOTRAUM				74	294770
XIII Diseases of the musculoskeletal system and connective tissue (M13_)	Other specified/unspecified spondylopathies				M13_SPONDYLOPATHYNAS				739	294770
XIII Diseases of the musculoskeletal system and connective tissue (M13_)	Spondylopathies in diseases classified elsewhere				M13_SPONDYLOPATHINOTH				319	294770
XIII Diseases of the musculoskeletal system and connective tissue (M13_)	Spondylolisthesis/Spondylolysis				M13_SPONDYLOLISTHESIS				6372	294770
XIII Diseases of the musculoskeletal system and connective tissue (M13_)	Other specified/unspecified inflammatory spondylopathies				M13_SPONDYLINFLAMNAS				1608	294770
XIII Diseases of the musculoskeletal system and connective tissue (M13_)	Spinal instabilities				M13_SPININSTAB				909	294770
XIII Diseases of the musculoskeletal system and connective tissue (M13_)	Spinal enthesopathy				M13_SPINENTHES				1265	294770
XIII Diseases of the musculoskeletal system and connective tissue (M13_)	Spinal osteochondrosis				M13_SPINALOSTEOCHON				352	294770
XIII Diseases of the musculoskeletal system and connective tissue (M13_)	Other soft tissue disorders, not elsewhere classified				M13_SOFTTISSUEOTH				48063	299606
XIII Diseases of the musculoskeletal system and connective tissue (M13_)	Other specified/unspecified soft tissue disorders				M13_SOFTTISSUENAS				1632	299606
XIII Diseases of the musculoskeletal system and connective tissue (M13_)	Soft tissue disorders				M13_SOFTTISSUE				112575	299606
XIII Diseases of the musculoskeletal system and connective tissue (M13_)	Soft tissue disorders related to use, overuse and pressure				M13_SOFTOVERUSE				9206	299606
XIII Diseases of the musculoskeletal system and connective tissue (M13_)	Sicca syndrome [Sjögren]				M13_SJOGREN				2735	399355
XIII Diseases of the musculoskeletal system and connective tissue (M13_)	Other shoulder lesions				M13_SHOULDERNAS				2972	299606
XIII Diseases of the musculoskeletal system and connective tissue (M13_)	Bursitis of shoulder				M13_SHOULDERBURSITIS				734	299606
XIII Diseases of the musculoskeletal system and connective tissue (M13_)	Shoulder lesions				M13_SHOULDER				37893	299606
XIII Diseases of the musculoskeletal system and connective tissue (M13_)	Short Achilles tendon (acquired)				M13_SHORTACHILLES				748	299606
XIII Diseases of the musculoskeletal system and connective tissue (M13_)	Scoliosis				M13_SCOLIOSIS				2817	294770
XIII Diseases of the musculoskeletal system and connective tissue (M13_)	Sciatica+with lumbago				M13_SCIATICA				20699	294770
XIII Diseases of the musculoskeletal system and connective tissue (M13_)	Sacroiliitis, not elsewhere classified				M13_SACROILIITIS				1554	294770
XIII Diseases of the musculoskeletal system and connective tissue (M13_)	Sacrococcygeal disorders, not elsewhere classified				M13_SACROCOGG				959	294770
XIII Diseases of the musculoskeletal system and connective tissue (M13_)	Other rupture of muscle				M13_RUPTUREMUSC				161	299606
XIII Diseases of the musculoskeletal system and connective tissue (M13_)	Rotator cuff syndrome				M13_ROTATORCUFF				26376	299606
XIII Diseases of the musculoskeletal system and connective tissue (M13_)	Rheumatism, unspecified				M13_RHEUMATISM				5040	299606
XIII Diseases of the musculoskeletal system and connective tissue (M13_)	Rheumatoid arthritis				M13_RHEUMA				13621	262844
XIII Diseases of the musculoskeletal system and connective tissue (M13_)	Relapsing polychondritis				M13_RELAPSPOLYCHONDR				54	404993
XIII Diseases of the musculoskeletal system and connective tissue (M13_)	Recurrent dislocation and subluxation of joint				M13_RECUDISLOCATIO				2501	262844
XIII Diseases of the musculoskeletal system and connective tissue (M13_)	Reactive arthropathies				M13_REACTARTH				3058	262844
XIII Diseases of the musculoskeletal system and connective tissue (M13_)	Radiculopathy				M13_RADICULOPATHY				6036	294770
XIII Diseases of the musculoskeletal system and connective tissue (M13_)	Pyogenic arthritis				M13_PYOGARTH				2207	262844
XIII Diseases of the musculoskeletal system and connective tissue (M13_)	Psoriatic arthropathies				M13_PSORIARTH				3537	262844
XIII Diseases of the musculoskeletal system and connective tissue (M13_)	Psoas tendinitis				M13_PSOASTEND				115	294770
XIII Diseases of the musculoskeletal system and connective tissue (M13_)	Prepatellar bursitis				M13_PREPATELLARBURSITIS				1354	299606
XIII Diseases of the musculoskeletal system and connective tissue (M13_)	Other conditions related to polyarteritis nodosa				M13_POYARTOTH				73	399355
XIII Diseases of the musculoskeletal system and connective tissue (M13_)	Postprocedural musculoskeletal disorders, not elsewhere classified				M13_POSTOPMUSCULOSKE				1903	407742
XIII Diseases of the musculoskeletal system and connective tissue (M13_)	Polymyositis				M13_POLYMYO				244	399355
XIII Diseases of the musculoskeletal system and connective tissue (M13_)	Polymyalgia rheumatica				M13_POLYMYALGIA				3871	399355
XIII Diseases of the musculoskeletal system and connective tissue (M13_)	Polyarthropathies				M13_POLYARTHROPATHIES				35408	262844
XIII Diseases of the musculoskeletal system and connective tissue (M13_)	Polyarthritis, unspecified				M13_POLYARTHRITIS				1157	262844
XIII Diseases of the musculoskeletal system and connective tissue (M13_)	Polyarteritis nodosa and related conditions				M13_POLYARTERETAL				407	399355
XIII Diseases of the musculoskeletal system and connective tissue (M13_)	Polyarteritis nodosa				M13_POLNODOSA				199	399355
XIII Diseases of the musculoskeletal system and connective tissue (M13_)	Plantar fascial fibromatosis				M13_PLANTARFASC				3085	299606
XIII Diseases of the musculoskeletal system and connective tissue (M13_)	Peroneal tendinitis				M13_PERONEALTEND				402	294770
XIII Diseases of the musculoskeletal system and connective tissue (M13_)	Patellar tendinitis				M13_PATELLARTEND				501	294770
XIII Diseases of the musculoskeletal system and connective tissue (M13_)	Other disorders of patella				M13_PATELLAOTH				6928	262844
XIII Diseases of the musculoskeletal system and connective tissue (M13_)	Recurrent dislocation of patella				M13_PATELLADISLOCATIO				1822	262844
XIII Diseases of the musculoskeletal system and connective tissue (M13_)	Panniculitis, unspecified				M13_PANNICULITISNAS				292	299606
XIII Diseases of the musculoskeletal system and connective tissue (M13_)	Panniculitis affecting regions of neck and back				M13_PANNICULITIS				1205	294770
XIII Diseases of the musculoskeletal system and connective tissue (M13_)	Palindromic rheumatism				M13_PALINDROMIC				322	262844
XIII Diseases of the musculoskeletal system and connective tissue (M13_)	Paget disease				M13_PAGET				133	391037
XIII Diseases of the musculoskeletal system and connective tissue (M13_)	Other/unspecified soft tissue disorders related to use, overuse and pressure				M13_OVERUSENAS				863	299606
XIII Diseases of the musculoskeletal system and connective tissue (M13_)	Other joint disorders				M13_OTHERJOINT				89478	262844
XIII Diseases of the musculoskeletal system and connective tissue (M13_)	Other disorders of bone				M13_OTHERBONE				7188	391037
XIII Diseases of the musculoskeletal system and connective tissue (M13_)	Other specific arthropathies				M13_OTERSPECARTHR				59	262844
XIII Diseases of the musculoskeletal system and connective tissue (M13_)	Osteopathy in diseases classified elsewhere				M13_OSTEOPATHYINOTH				182	391037
XIII Diseases of the musculoskeletal system and connective tissue (M13_)	Osteonecrosis				M13_OSTEONECROSIS				1543	391037
XIII Diseases of the musculoskeletal system and connective tissue (M13_)	Osteomyelitis of vertebra				M13_OSTEOMYELVERTEB				98	294770
XIII Diseases of the musculoskeletal system and connective tissue (M13_)	Osteomyelitis				M13_OSTEOMYELITIS				1881	391037
XIII Diseases of the musculoskeletal system and connective tissue (M13_)	Osteomalacia				M13_OSTEOMALACIA				251	391037
XIII Diseases of the musculoskeletal system and connective tissue (M13_)	Other osteochondropathies				M13_OSTEOCHONDROPATHY				2307	404993
XIII Diseases of the musculoskeletal system and connective tissue (M13_)	Osteopathies and chondropathies				M13_OSTEOCHONDRO				21144	391037
XIII Diseases of the musculoskeletal system and connective tissue (M13_)	Olecranon bursitis				M13_OLECRANONBURSITIS				1847	299606
XIII Diseases of the musculoskeletal system and connective tissue (M13_)	Neuralgia and neuritis, unspecified				M13_NEURALGIA				1539	299606
XIII Diseases of the musculoskeletal system and connective tissue (M13_)	Other specified/unspecified necrotizing vasculopathies				M13_NECROVASCNAS				399	399355
XIII Diseases of the musculoskeletal system and connective tissue (M13_)	Necrotizing fasciitis				M13_NECROFASC				110	299606
XIII Diseases of the musculoskeletal system and connective tissue (M13_)	Myositis ossificans				M13_MYOSITISOSSIF				83	299606
XIII Diseases of the musculoskeletal system and connective tissue (M13_)	Myositis				M13_MYOSITIS				759	299606
XIII Diseases of the musculoskeletal system and connective tissue (M13_)	Myalgia				M13_MYALGIA				7958	299606
XIII Diseases of the musculoskeletal system and connective tissue (M13_)	Other disorders of the musculoskeletal system and connective tissue				M13_MUSCULOSKELEOTH				4439	407742
XIII Diseases of the musculoskeletal system and connective tissue (M13_)	Muscle strain				M13_MUSCLESTRAIN				913	299606
XIII Diseases of the musculoskeletal system and connective tissue (M13_)	Other specified disorders of muscle				M13_MUSCLEDISNAS				882	299606
XIII Diseases of the musculoskeletal system and connective tissue (M13_)	Muscle wasting and atrophy, not elsewhere classified				M13_MUSCLEATROPH				178	299606
XIII Diseases of the musculoskeletal system and connective tissue (M13_)	Disorders of muscles				M13_MUSCLE				3322	299606
XIII Diseases of the musculoskeletal system and connective tissue (M13_)	Multifocal fibrosclerosis				M13_MULTIFIBRO				172	399355
XIII Diseases of the musculoskeletal system and connective tissue (M13_)	Monoarthritis, not elsewhere classified				M13_MONOARTHRITIS				1419	262844
XIII Diseases of the musculoskeletal system and connective tissue (M13_)	Microscopic polyangiitis				M13_MICROPOLYANG				155	410127
XIII Diseases of the musculoskeletal system and connective tissue (M13_)	Metatarsalgia				M13_METATARSALGIA				3008	299606
XIII Diseases of the musculoskeletal system and connective tissue (M13_)	Meniscus derangement				M13_MENISCUSDERANGEMENTS				26305	262844
XIII Diseases of the musculoskeletal system and connective tissue (M13_)	Medial epicondylitis				M13_MEDIALEPICOND				1186	299606
XIII Diseases of the musculoskeletal system and connective tissue (M13_)	Mixed connective tissue disease				M13_MCTD				2005	410176
XIII Diseases of the musculoskeletal system and connective tissue (M13_)	Lower back pain or/and sciatica				M13_LOWBACKPAINORANDSCIATICA				46707	365474
XIII Diseases of the musculoskeletal system and connective tissue (M13_)	Lordosis				M13_LORDOSIS				81	294770
XIII Diseases of the musculoskeletal system and connective tissue (M13_)	Loose body in joint				M13_LOOSEJOINT				734	262844
XIII Diseases of the musculoskeletal system and connective tissue (M13_)	Pain in limb				M13_LIMBPAIN				34007	299606
XIII Diseases of the musculoskeletal system and connective tissue (M13_)	Unequal limb length (acquired)				M13_LIMBLENGTH				257	262844
XIII Diseases of the musculoskeletal system and connective tissue (M13_)	Other specified acquired deformities of limbs				M13_LIMBDEFORM				144	262844
XIII Diseases of the musculoskeletal system and connective tissue (M13_)	Lateral epicondylitis				M13_LATERALEPICOND				4754	299606
XIII Diseases of the musculoskeletal system and connective tissue (M13_)	Kyphosis				M13_KYPHOSIS				347	294770
XIII Diseases of the musculoskeletal system and connective tissue (M13_)	Internal derangement of knee				M13_KNEEDERANGEMENTS				38748	262844
XIII Diseases of the musculoskeletal system and connective tissue (M13_)	Kissing spine				M13_KISSING				58	294770
XIII Diseases of the musculoskeletal system and connective tissue (M13_)	Mucocutaneous lymph node syndrome [Kawasaki]				M13_KAWASAKI				64	399355
XIII Diseases of the musculoskeletal system and connective tissue (M13_)	Juvenile osteochondrosis				M13_JUVOSTEOCHONRHIP				1044	404993
XIII Diseases of the musculoskeletal system and connective tissue (M13_)	Juvenile rheuma				M13_JUVERHEU				756	262844
XIII Diseases of the musculoskeletal system and connective tissue (M13_)	Intermittent hydrarthrosis				M13_INTERHYDRARTHR				67	262844
XIII Diseases of the musculoskeletal system and connective tissue (M13_)	Other infective (teno)synovitis				M13_INFTENOSYNOVITIS				117	299606
XIII Diseases of the musculoskeletal system and connective tissue (M13_)	Infective bursitis				M13_INFBURSA				826	299606
XIII Diseases of the musculoskeletal system and connective tissue (M13_)	Impingement syndrome of shoulder				M13_IMPINGEMENT				9373	299606
XIII Diseases of the musculoskeletal system and connective tissue (M13_)	Iliotibial band syndrome				M13_ILIOTIBBAND				324	294770
XIII Diseases of the musculoskeletal system and connective tissue (M13_)	Hypermobility syndrome				M13_HYPERMOBILITY				1652	399355
XIII Diseases of the musculoskeletal system and connective tissue (M13_)	Hypersensitivity angiitis				M13_HYPERANG				146	399355
XIII Diseases of the musculoskeletal system and connective tissue (M13_)	Thrombotic microangiopathy				M13_HTROMBMICROANG				174	399355
XIII Diseases of the musculoskeletal system and connective tissue (M13_)	Other hammer toe(s) (acquired)				M13_HAMMERTOE				6046	262844
XIII Diseases of the musculoskeletal system and connective tissue (M13_)	Hallux valgus (acquired)				M13_HALLUXVALGUS				15886	262844
XIII Diseases of the musculoskeletal system and connective tissue (M13_)	Hallux rigidus				M13_HALLUXRIGIDUS				4852	262844
XIII Diseases of the musculoskeletal system and connective tissue (M13_)	Other deformity of hallux (acquired)				M13_HALLUDEFORMOTH				239	262844
XIII Diseases of the musculoskeletal system and connective tissue (M13_)	Gout				M13_GOUT				9568	262844
XIII Diseases of the musculoskeletal system and connective tissue (M13_)	Gluteal tendinitis				M13_GLUTEALTEND				975	294770
XIII Diseases of the musculoskeletal system and connective tissue (M13_)	Giant cell arteritis				M13_GIANTCELL				1066	399355
XIII Diseases of the musculoskeletal system and connective tissue (M13_)	Ganglion				M13_GANGLION				8037	299606
XIII Diseases of the musculoskeletal system and connective tissue (M13_)	Ankylosing hyperostosis [Forestier]				M13_FORESTIER				384	294770
XIII Diseases of the musculoskeletal system and connective tissue (M13_)	Residual foreign body in soft tissue				M13_FOREIGNBODY				1524	299606
XIII Diseases of the musculoskeletal system and connective tissue (M13_)	Flat foot [pes planus] (acquired)				M13_FLATFOOT				2996	262844
XIII Diseases of the musculoskeletal system and connective tissue (M13_)	Deformity of finger(s)				M13_FINGERDEFORM				179	262844
XIII Diseases of the musculoskeletal system and connective tissue (M13_)	Fibromyalgia				M13_FIBROMYALGIA				2689	299606
XIII Diseases of the musculoskeletal system and connective tissue (M13_)	Other fibroblastic disorders				M13_FIBROBLASTNAS				115	299606
XIII Diseases of the musculoskeletal system and connective tissue (M13_)	Fibroblastic disorders				M13_FIBROBLASTIC				8686	299606
XIII Diseases of the musculoskeletal system and connective tissue (M13_)	Hypertrophy of (infrapatellar) fat pad				M13_FATPADHYPERTROPHY				329	299606
XIII Diseases of the musculoskeletal system and connective tissue (M13_)	Fatigue fracture of vertebra				M13_FATIGFRACT				120	294770
XIII Diseases of the musculoskeletal system and connective tissue (M13_)	Other enthesopathies				M13_ENTESOPATHYOTH				11704	299606
XIII Diseases of the musculoskeletal system and connective tissue (M13_)	Other/unspecified enthesopathies, not elsewhere classified				M13_ENTESOPATHYNAS				3023	299606
XIII Diseases of the musculoskeletal system and connective tissue (M13_)	Other/unspecified enthesopathies of lower limb, excluding foot				M13_ENTESOPATHYLOWNAS				2297	294770
XIII Diseases of the musculoskeletal system and connective tissue (M13_)	Enthesopathies of lower limb, excluding foot				M13_ENTESOPATHYLOW				7930	294770
XIII Diseases of the musculoskeletal system and connective tissue (M13_)	Enteropathic arthropathies				M13_ENTEROARTHR				707	262844
XIII Diseases of the musculoskeletal system and connective tissue (M13_)	Early lumbar disc prolapse, operated				M13_EARLY_LUMBAR_PROLAPSE				9607	402574
XIII Diseases of the musculoskeletal system and connective tissue (M13_)	Palmar fascial fibromatosis [Dupuytren]				M13_DUPUTRYEN				5542	299606
XIII Diseases of the musculoskeletal system and connective tissue (M13_)	Other specified/unspecified dorsopathies				M13_DORSOPATHYNAS				1109	294770
XIII Diseases of the musculoskeletal system and connective tissue (M13_)	Other/unspecified dorsalgia				M13_DORSALGIANAS				15560	294770
XIII Diseases of the musculoskeletal system and connective tissue (M13_)	Other specified/unspecified disorders of synovium and tendon +Other specified/unspecified bursopathies				M13_DISSYNOTENDNAS				1503	299606
XIII Diseases of the musculoskeletal system and connective tissue (M13_)	Discitis, unspecified				M13_DISCITIS				452	294770
XIII Diseases of the musculoskeletal system and connective tissue (M13_)	Infection of intervertebral disc (pyogenic)				M13_DISCINFECTION				324	294770
XIII Diseases of the musculoskeletal system and connective tissue (M13_)	Diastasis of muscle				M13_DIASTASIS				191	299606
XIII Diseases of the musculoskeletal system and connective tissue (M13_)	Dermatopolymyositis, unspecified				M13_DERMATOPOLYNAS				153	399355
XIII Diseases of the musculoskeletal system and connective tissue (M13_)	Other dermatomyositis				M13_DERMATOMYOTH				150	399355
XIII Diseases of the musculoskeletal system and connective tissue (M13_)	Radial styloid tenosynovitis [de Quervain]				M13_DEQUERVAIN				1734	299606
XIII Diseases of the musculoskeletal system and connective tissue (M13_)	Other acquired deformities of musculoskeletal system and connective tissue				M13_DEFORMACQ				1374	407742
XIII Diseases of the musculoskeletal system and connective tissue (M13_)	Other crystal arthropathies				M13_CRYSTALARTH				492	262844
XIII Diseases of the musculoskeletal system and connective tissue (M13_)	Contracture of joint				M13_CONTRACTUREJOINT				366	262844
XIII Diseases of the musculoskeletal system and connective tissue (M13_)	Other specified/unspecified systemic involvement of connective tissue				M13_CONNECTNAS				1814	399355
XIII Diseases of the musculoskeletal system and connective tissue (M13_)	Acquired clawhand, clubhand, clawfoot and clubfoot				M13_CLAWCLUBHANDFOOT				146	262844
XIII Diseases of the musculoskeletal system and connective tissue (M13_)	Polyarteritis with lung involvement [Churg-Strauss]/EGPA				M13_CHURGSTRAUSS				107	399355
XIII Diseases of the musculoskeletal system and connective tissue (M13_)	Chronic crepitant synovitis/bursitis of hand and wrist/periarthritis of wrist				M13_CHRONSYNOVITISHANDWRIST				417	299606
XIII Diseases of the musculoskeletal system and connective tissue (M13_)	Chondropathies				M13_CHRONDROPATHIES				5316	404993
XIII Diseases of the musculoskeletal system and connective tissue (M13_)	Chondromalacia				M13_CHONDROMALACIA				840	404993
XIII Diseases of the musculoskeletal system and connective tissue (M13_)	Cervicobrachial syndrome				M13_CERVICOBRACHSDR				8114	294770
XIII Diseases of the musculoskeletal system and connective tissue (M13_)	Other articular cartilage disorders				M13_CARTILAGE				786	262844
XIII Diseases of the musculoskeletal system and connective tissue (M13_)	Calcific tendinitis				M13_CALCTENDINITIS				259	299606
XIII Diseases of the musculoskeletal system and connective tissue (M13_)	Calcification and ossification of muscle				M13_CALCIOSSIMUSCLE				64	299606
XIII Diseases of the musculoskeletal system and connective tissue (M13_)	Calcific tendinitis of shoulder				M13_CALCIFICTEND				1835	299606
XIII Diseases of the musculoskeletal system and connective tissue (M13_)	Calcium deposit in bursa				M13_CALCBURS				55	299606
XIII Diseases of the musculoskeletal system and connective tissue (M13_)	Calcaneal spur				M13_CALCANSPUR				337	299606
XIII Diseases of the musculoskeletal system and connective tissue (M13_)	Other bursopathies				M13_BURSOPATHY				4405	299606
XIII Diseases of the musculoskeletal system and connective tissue (M13_)	Other bursitis, not elsewhere classified				M13_BURSITISOTH				304	299606
XIII Diseases of the musculoskeletal system and connective tissue (M13_)	Other bursitis of knee				M13_BURSITISKNEEOTH				374	299606
XIII Diseases of the musculoskeletal system and connective tissue (M13_)	Other bursitis of hip				M13_BURSITISHIPOTH				547	299606
XIII Diseases of the musculoskeletal system and connective tissue (M13_)	Other bursitis of elbow				M13_BURSELBOWOTH				188	299606
XIII Diseases of the musculoskeletal system and connective tissue (M13_)	Other bursal cyst				M13_BURSCYSTOTH				436	299606
XIII Diseases of the musculoskeletal system and connective tissue (M13_)	Hypertrophy of bone				M13_BONEHYPERTRPH				88	391037
XIII Diseases of the musculoskeletal system and connective tissue (M13_)	Other specified/unspecified disorders of bone/cartilage				M13_BONEDISNAS				847	391037
XIII Diseases of the musculoskeletal system and connective tissue (M13_)	Disorders of continuity of bone				M13_BONECONTINUITY				2821	391037
XIII Diseases of the musculoskeletal system and connective tissue (M13_)	Biomechanical lesions, not elsewhere classified				M13_BIOMECHLESIO				1279	407742
XIII Diseases of the musculoskeletal system and connective tissue (M13_)	Bicipital tendinitis				M13_BICIPITALTEND				1458	299606
XIII Diseases of the musculoskeletal system and connective tissue (M13_)	Behçet disease				M13_BEHCET				90	399355
XIII Diseases of the musculoskeletal system and connective tissue (M13_)	Synovial cyst of popliteal space [Baker]				M13_BAKERCYST				2299	299606
XIII Diseases of the musculoskeletal system and connective tissue (M13_)	Atlantoaxial subluxation				M13_ATLOAXSUBLUX				192	294770
XIII Diseases of the musculoskeletal system and connective tissue (M13_)	Coxarthrosis, primary				M13_ARTHTROSIS_COX_PRIM_ICD10				21837	390344
XIII Diseases of the musculoskeletal system and connective tissue (M13_)	Coxarthrosis, primary, with hip surgery				M13_ARTHTROSIS_COX_PRIM_HIPSURG				16322	390344
XIII Diseases of the musculoskeletal system and connective tissue (M13_)	Coxarthrosis,				M13_ARTHTROSIS_COX				24255	262844
XIII Diseases of the musculoskeletal system and connective tissue (M13_)	Polyarthrosis				M13_ARTHROSIS_POLY				6819	262844
XIII Diseases of the musculoskeletal system and connective tissue (M13_)	Other arthrosis				M13_ARTHROSIS_OTH				23096	262844
XIII Diseases of the musculoskeletal system and connective tissue (M13_)	Gonarthrosis, primary, with knee surgery				M13_ARTHROSIS_KNEE_PRIM_KNEESURG				21059	368411
XIII Diseases of the musculoskeletal system and connective tissue (M13_)	Gonarthrosis				M13_ARTHROSIS_KNEE				48836	262844
XIII Diseases of the musculoskeletal system and connective tissue (M13_)	Artrosis, including avohilmo				M13_ARTHROSIS_INCLAVO				105552	306629
XIII Diseases of the musculoskeletal system and connective tissue (M13_)	Arthrosis				M13_ARTHROSIS				80598	262844
XIII Diseases of the musculoskeletal system and connective tissue (M13_)	Arthropathies				M13_ARTHROPATHIES				149337	262844
XIII Diseases of the musculoskeletal system and connective tissue (M13_)	Arthropathies in other diseases classified elsewhere				M13_ARTHINOTH				1138	262844
XIII Diseases of the musculoskeletal system and connective tissue (M13_)	Ankylosing spondylitis, strict definition				M13_ANKYLOSPON_STRICT				1381	409237
XIII Diseases of the musculoskeletal system and connective tissue (M13_)	Ankylosing spondylitis				M13_ANKYLOSPON				3162	294770
XIII Diseases of the musculoskeletal system and connective tissue (M13_)	Ankylosis of joint				M13_ANKYLOSISJOINT				161	262844
XIII Diseases of the musculoskeletal system and connective tissue (M13_)	Other acquired deformities of ankle and foot				M13_ANKLEFOOT				225	262844
XIII Diseases of the musculoskeletal system and connective tissue (M13_)	Algoneurodystrophy				M13_ALGONEURO				962	391037
XIII Diseases of the musculoskeletal system and connective tissue (M13_)	Adhesive capsulitis of shoulder				M13_ADHCAPSULITIS				6008	299606
XIII Diseases of the musculoskeletal system and connective tissue (M13_)	Achilles tendinitis				M13_ACHILLESTEND				3434	294770
XIII Diseases of the musculoskeletal system and connective tissue (M13_)	Abscess of tendon sheath				M13_ABSCTENDON				160	299606
Interstitial lung disease endpoints	Lung transplantation				LUNG_TRANSPLANTATION				201	411980
XII Diseases of the skin and subcutaneous tissue (L12_)	Localized skin eruption due to drugs and medicaments				LOCALIZED_SKIN_ERUPT_DRUGS_MEDICAM				298	411883
XII Diseases of the skin and subcutaneous tissue (L12_)	Lichenoid drug reaction				LICHENOID_DRUG_REACTION				76	412105
XII Diseases of the skin and subcutaneous tissue (L12_)	Xerosis cutis				L12_XEROSCUT				368	385509
XII Diseases of the skin and subcutaneous tissue (L12_)	Vitiligo				L12_VITILIGO				292	385509
XII Diseases of the skin and subcutaneous tissue (L12_)	Contact urticaria				L12_URTIGA_CONTACT				88	398204
XII Diseases of the skin and subcutaneous tissue (L12_)	Other and unspecified urticaria				L12_URTICA_NAS				6986	398204
XII Diseases of the skin and subcutaneous tissue (L12_)	Idiopathic urticaria				L12_URTICA_IDIOPAT				559	398204
XII Diseases of the skin and subcutaneous tissue (L12_)	Dermatographic urticaria				L12_URTICA_DERTMATOG				2078	398204
XII Diseases of the skin and subcutaneous tissue (L12_)	Urticaria due to cold and heat				L12_URTICA_COLDHEAT				234	398204
XII Diseases of the skin and subcutaneous tissue (L12_)	Cholinergic urticaria				L12_URTICA_CHOLINERG				147	398204
XII Diseases of the skin and subcutaneous tissue (L12_)	Allergic urticaria				L12_URTICA_ALLERG				2619	398204
XII Diseases of the skin and subcutaneous tissue (L12_)	Urticaria				L12_URTICARIA				11187	398204
XII Diseases of the skin and subcutaneous tissue (L12_)	Ulcer of lower limb, not elsewhere classified				L12_ULCERLOWLIMB				4101	385509
XII Diseases of the skin and subcutaneous tissue (L12_)	Telogen effluvium				L12_TELOGEFFLU				50	394105
XII Diseases of the skin and subcutaneous tissue (L12_)	Sunburn				L12_SUNBURN				57	398605
XII Diseases of the skin and subcutaneous tissue (L12_)	Striae atrophicae				L12_STRIAEATROPHICAE				304	385509
XII Diseases of the skin and subcutaneous tissue (L12_)	Other and unspecified disorders of skin and subcutaneous tissue				L12_SKINSUBCUTISNAS				2083	385509
XII Diseases of the skin and subcutaneous tissue (L12_)	Other disorders of skin and subcutaneous tissue related to radiation				L12_SKINRADIOTH				51	398605
XII Diseases of the skin and subcutaneous tissue (L12_)	Seborrhoeic keratosis				L12_SEBORRKERAT				6580	385509
XII Diseases of the skin and subcutaneous tissue (L12_)	Seborrhoeic dermatitis				L12_SEBORRHOEIC				2949	367046
XII Diseases of the skin and subcutaneous tissue (L12_)	Scar conditions and fibrosis of skin				L12_SCARCONDITIONS				1130	385509
XII Diseases of the skin and subcutaneous tissue (L12_)	Other and unspecified rosacea				L12_ROSACEANAS				2455	394105
XII Diseases of the skin and subcutaneous tissue (L12_)	Rhinophyma				L12_RHINOPHYMA				156	394105
XII Diseases of the skin and subcutaneous tissue (L12_)	Radiodermatitis				L12_RADIODERMATITIS				67	398605
XII Diseases of the skin and subcutaneous tissue (L12_)	Pyogenic granuloma				L12_PYOGENGRANUL				455	385509
XII Diseases of the skin and subcutaneous tissue (L12_)	Pyoderma gangrenosum				L12_PYODERMAGANGRENOSUM				168	385509
XII Diseases of the skin and subcutaneous tissue (L12_)	Pyoderma				L12_PYODERMA				582	388667
XII Diseases of the skin and subcutaneous tissue (L12_)	Psoriasis vulgaris				L12_PSORI_VULG				6408	397564
XII Diseases of the skin and subcutaneous tissue (L12_)	Pustulosis palmaris et plantaris				L12_PSORI_PUSTUPALM				1249	397564
XII Diseases of the skin and subcutaneous tissue (L12_)	Generalized pustular psoriasis				L12_PSORI_PUSTGEN				101	397564
XII Diseases of the skin and subcutaneous tissue (L12_)	Other and unspecified psoriasis				L12_PSORI_NAS				1910	397564
XII Diseases of the skin and subcutaneous tissue (L12_)	Guttate psoriasis				L12_PSORI_GUTTATE				389	397564
XII Diseases of the skin and subcutaneous tissue (L12_)	Acrodermatitis continua				L12_PSORI_ACRODERM				60	397564
XII Diseases of the skin and subcutaneous tissue (L12_)	Pruritus				L12_PRURITUS				3315	367046
XII Diseases of the skin and subcutaneous tissue (L12_)	Prurigo nodularis				L12_PRURIGONOD				660	367046
XII Diseases of the skin and subcutaneous tissue (L12_)	Other prurigo				L12_PRURIGONAS				310	367046
XII Diseases of the skin and subcutaneous tissue (L12_)	Polymorphous light eruption				L12_POLYMORPHLIGHTERUPT				215	398605
XII Diseases of the skin and subcutaneous tissue (L12_)	Pityriasis rosea				L12_PITYROCHEA				210	397564
XII Diseases of the skin and subcutaneous tissue (L12_)	Pityriasis rubra pilaris				L12_PITYRIASISRUBRA				64	397564
XII Diseases of the skin and subcutaneous tissue (L12_)	Pilonidal cyst				L12_PILONIDALCYST				3032	388667
XII Diseases of the skin and subcutaneous tissue (L12_)	Pigmented purpuric dermatosis				L12_PIGPURPDERM				252	385509
XII Diseases of the skin and subcutaneous tissue (L12_)	Other and unspecified disorders of pigmentation				L12_PIGMENTNAS				192	385509
XII Diseases of the skin and subcutaneous tissue (L12_)	Perioral dermatitis				L12_PERIORALDERM				551	394105
XII Diseases of the skin and subcutaneous tissue (L12_)	Severe bullous disorders, KELA reimbursement				L12_PEMPHIKELA				56	410532
XII Diseases of the skin and subcutaneous tissue (L12_)	Pemphigus vulgaris				L12_PEMPHIGUS_VULG				61	410532
XII Diseases of the skin and subcutaneous tissue (L12_)	Other and unspecified pemphigus				L12_PEMPHIGUS_NAS				83	410532
XII Diseases of the skin and subcutaneous tissue (L12_)	Pemphigus				L12_PEMPHIGUS				184	410532
XII Diseases of the skin and subcutaneous tissue (L12_)	Other and unspecified pemphigoid				L12_PEMPHIGOID_NAS				206	410532
XII Diseases of the skin and subcutaneous tissue (L12_)	Cicatricial pemphigoid				L12_PEMPHIGOID_CICA				63	410532
XII Diseases of the skin and subcutaneous tissue (L12_)	Bullous pemphigoid				L12_PEMPHIGOID_BULL				552	410532
XII Diseases of the skin and subcutaneous tissue (L12_)	Other and unspecified parapsoriasis				L12_PARAPSO_RETIFORM				124	397564
XII Diseases of the skin and subcutaneous tissue (L12_)	Small plaque parapsoriasis				L12_PARAPSO_PLAQUE				80	397564
XII Diseases of the skin and subcutaneous tissue (L12_)	Parapsoriasis				L12_PARAPSORI				546	397564
XII Diseases of the skin and subcutaneous tissue (L12_)	Other and unspecified papulosquamous disorders				L12_PAPULOSQUONAS				157	397564
XII Diseases of the skin and subcutaneous tissue (L12_)	Other papulosquamous disorders				L12_PAPULOSQUAOTH				293	397564
XII Diseases of the skin and subcutaneous tissue (L12_)	Papulosquamous disorders				L12_PAPULOSQUAMOUS				14617	397564
XII Diseases of the skin and subcutaneous tissue (L12_)	Other disorders of pigmentation				L12_OTHPIGMENTATION				1175	385509
XII Diseases of the skin and subcutaneous tissue (L12_)	Other disorders of skin and subcutaneous tissue				L12_OTHERSKINSUBCUTIS				26672	385509
XII Diseases of the skin and subcutaneous tissue (L12_)	Other melanin hyperpigmentation				L12_OTHERMELANIN				553	385509
XII Diseases of the skin and subcutaneous tissue (L12_)	Other infiltrative disorders of skin and subcutaneous tissue				L12_OTHERINFILTRATIVESKIN				136	385509
XII Diseases of the skin and subcutaneous tissue (L12_)	Other disorders of skin and subcutaneous tissue, not elsewhere classified				L12_OTHERDISSKINANDSUBCUTIS				4757	385509
XII Diseases of the skin and subcutaneous tissue (L12_)	Other contact dermatitis				L12_OTHERCONTACT				2766	367046
XII Diseases of the skin and subcutaneous tissue (L12_)	Other and unspecified bullous disorders				L12_OTHERBULL				266	410532
XII Diseases of the skin and subcutaneous tissue (L12_)	Other and unspecified acute skin changes due to ultraviolet radiation				L12_OTHACUSKINSUNNAS				782	398605
XII Diseases of the skin and subcutaneous tissue (L12_)	Other acute skin changes due to ultraviolet radiation				L12_OTHACUSKINSUN				1073	398605
XII Diseases of the skin and subcutaneous tissue (L12_)	Other and unspecified skin changes due to chronic exposure to nonionizing radiation				L12_NONIONRADISKINNAS				376	398605
XII Diseases of the skin and subcutaneous tissue (L12_)	Necrobiosis lipoidica, not elsewhere classified				L12_NECROLIPOIDIC				173	385509
XII Diseases of the skin and subcutaneous tissue (L12_)	Onycholysis				L12_NAIL_LYSIS				163	394105
XII Diseases of the skin and subcutaneous tissue (L12_)	Ingrowing nail				L12_NAIL_INGROW				1622	394105
XII Diseases of the skin and subcutaneous tissue (L12_)	Onychogryphosis				L12_NAIL_GRYPHOSIS				77	394105
XII Diseases of the skin and subcutaneous tissue (L12_)	Nail dystrophy				L12_NAIL_DYSTROPHY				176	394105
XII Diseases of the skin and subcutaneous tissue (L12_)	Other and unspecified nail disorders				L12_NAILNAS				507	394105
XII Diseases of the skin and subcutaneous tissue (L12_)	Nail disorders				L12_NAILDIS				2472	394105
XII Diseases of the skin and subcutaneous tissue (L12_)	Acute lymphadenitis				L12_LYMPHADENITIS				2001	388667
XII Diseases of the skin and subcutaneous tissue (L12_)	Lupus erythematosus				L12_LUPUS				705	385509
XII Diseases of the skin and subcutaneous tissue (L12_)	Localized scleroderma [morphea]				L12_LOCALSCLERODERMA				394	385509
XII Diseases of the skin and subcutaneous tissue (L12_)	Other localized connective tissue disorders				L12_LOCALDCONNECTISSUEOTH				533	385509
XII Diseases of the skin and subcutaneous tissue (L12_)	Other and unspecified localized connective tissue disorders				L12_LOCALCONNECTISSUENAS				90	385509
XII Diseases of the skin and subcutaneous tissue (L12_)	Livedoid vasculitis				L12_LIVEDOIDVASC				92	385509
XII Diseases of the skin and subcutaneous tissue (L12_)	Lichen simplex chronicus and prurigo				L12_LICHSIMPANDPRURIGO				1879	367046
XII Diseases of the skin and subcutaneous tissue (L12_)	Lichen simplex chronicus				L12_LICHENSIMPLEX				992	367046
XII Diseases of the skin and subcutaneous tissue (L12_)	Lichen sclerosus et atrophicus				L12_LICHENSCLERATROPH				2755	385509
XII Diseases of the skin and subcutaneous tissue (L12_)	Lichen planopilaris				L12_LICHENPLANO				79	394105
XII Diseases of the skin and subcutaneous tissue (L12_)	Dermatitis due to substances taken internally				L12_INTERNALSUBSTANCEDERM				2768	367046
XII Diseases of the skin and subcutaneous tissue (L12_)	Other local infections of skin and subcutaneous tissue				L12_INFECT_SKIN_OTHER				3104	388667
XII Diseases of the skin and subcutaneous tissue (L12_)	Infections of the skin and subcutaneous tissue				L12_INFECT_SKIN				23514	388667
XII Diseases of the skin and subcutaneous tissue (L12_)	Infective dermatitis				L12_INFECT_DERM				3746	367046
XII Diseases of the skin and subcutaneous tissue (L12_)	Hypertrophic scar				L12_HYPETROPHICSCAR				1641	385509
XII Diseases of the skin and subcutaneous tissue (L12_)	Other and unspecified hypertrophic disorders of skin				L12_HYPERTROPHICNAS				163	385509
XII Diseases of the skin and subcutaneous tissue (L12_)	Other hypertrichosis				L12_HYPERTICHNAS				89	394105
XII Diseases of the skin and subcutaneous tissue (L12_)	Hirsutism, drug-induced				L12_HIRSUTISM_ADVERSE				55	412126
XII Diseases of the skin and subcutaneous tissue (L12_)	Hirsutism in women				L12_HIRSUTISM				502	219249
XII Diseases of the skin and subcutaneous tissue (L12_)	Hidradenitis suppurativa				L12_HIDRADENITISSUP				1070	394105
XII Diseases of the skin and subcutaneous tissue (L12_)	Other and unspecified cicatricial alopecia				L12_HAIRLOSS_SCARNAS				66	394105
XII Diseases of the skin and subcutaneous tissue (L12_)	Other and unspecified nonscarring hair loss				L12_HAIRLOSS_NONSCARNAS				170	394105
XII Diseases of the skin and subcutaneous tissue (L12_)	Cicatricial alopecia [scarring hair loss]				L12_HAIRLOSSSCAR				209	394105
XII Diseases of the skin and subcutaneous tissue (L12_)	Other nonscarring hair loss				L12_HAIRLOSSNONSCAR				227	394105
XII Diseases of the skin and subcutaneous tissue (L12_)	Hair colour and hair shaft abnormalities				L12_HAIRCOLOUR				116	394105
XII Diseases of the skin and subcutaneous tissue (L12_)	Granulomatous disorders of skin and subcutaneous tissue				L12_GRANULOMATOUSSKIN				747	385509
XII Diseases of the skin and subcutaneous tissue (L12_)	Other and unspecified granulomatous disorders of skin and subcutaneous tissue				L12_GRANULOMASKINNAS				98	385509
XII Diseases of the skin and subcutaneous tissue (L12_)	Granuloma annulare				L12_GRANUANNU				394	385509
XII Diseases of the skin and subcutaneous tissue (L12_)	Foreign body granuloma of skin and subcutaneous tissue				L12_FOREIGNBODYGRANULOMA				95	385509
XII Diseases of the skin and subcutaneous tissue (L12_)	Dermatitis due to ingested food				L12_FOODDERMAT				1124	367046
XII Diseases of the skin and subcutaneous tissue (L12_)	Folliculitis decalvans				L12_FOLLICULITDECALV				55	394105
XII Diseases of the skin and subcutaneous tissue (L12_)	Other and unspecified follicular disorders				L12_FOLLICULARNAS				1095	394105
XII Diseases of the skin and subcutaneous tissue (L12_)	Follicular cysts of skin and subcutaneous tissue				L12_FOLLICULARCYST				6010	394105
XII Diseases of the skin and subcutaneous tissue (L12_)	Other follicular disorders				L12_FOLICULAROTH				2174	394105
XII Diseases of the skin and subcutaneous tissue (L12_)	Factitial dermatitis				L12_FACTITIALDERMAT				151	385509
XII Diseases of the skin and subcutaneous tissue (L12_)	Exfoliative dermatitis				L12_EXFOLIATIVE				325	367046
XII Diseases of the skin and subcutaneous tissue (L12_)	Erythema intertrigo				L12_ERYT_INTERTRIG				640	367046
XII Diseases of the skin and subcutaneous tissue (L12_)	Universal erythroderma, KELA reimbursement				L12_ERYTHRO_KELA				445	398204
XII Diseases of the skin and subcutaneous tissue (L12_)	Erythrasma				L12_ERYTHRASMA				61	388667
XII Diseases of the skin and subcutaneous tissue (L12_)	Erythema in diseases classified elsewhere				L12_ERYTHINOTH				60	398204
XII Diseases of the skin and subcutaneous tissue (L12_)	Other erythematous conditions				L12_ERYTHEMATOUSOTH				965	398204
XII Diseases of the skin and subcutaneous tissue (L12_)	Erythema nodosum				L12_ERYTHEMANODOSUM				904	398204
XII Diseases of the skin and subcutaneous tissue (L12_)	Erythema multiforme				L12_ERYTHEMAMULTIF				668	398204
XII Diseases of the skin and subcutaneous tissue (L12_)	Toxic erythema				L12_ERTYTH_TOXIC				56	398204
XII Diseases of the skin and subcutaneous tissue (L12_)	Other and unspecified epidermal thickening				L12_EPIDERMTHICKNAS				762	385509
XII Diseases of the skin and subcutaneous tissue (L12_)	Eccrine sweat disorders				L12_ECCRINESWEAT				72	394105
XII Diseases of the skin and subcutaneous tissue (L12_)	Dyshidrosis [pompholyx]				L12_DYSHIDROSIS				448	367046
XII Diseases of the skin and subcutaneous tissue (L12_)	Disorders of skin appendages				L12_DISORDSKINAPPENDIX				18076	394105
XII Diseases of the skin and subcutaneous tissue (L12_)	Nummular dermatitis				L12_DERM_NUMMULAR				2398	367046
XII Diseases of the skin and subcutaneous tissue (L12_)	Other and unspecified dermatitis				L12_DERMATITISNAS				24311	367046
XII Diseases of the skin and subcutaneous tissue (L12_)	Dermatitis and eczema				L12_DERMATITISECZEMA				45135	367046
XII Diseases of the skin and subcutaneous tissue (L12_)	Dermatitis herpetiformis				L12_DERMATHERP				530	410532
XII Diseases of the skin and subcutaneous tissue (L12_)	Decubitus ulcer and pressure area				L12_DECUBITANSULCERANDPRESSURE				1621	385509
XII Diseases of the skin and subcutaneous tissue (L12_)	Corns and callosities				L12_CORNSANDCALLOS				2114	385509
XII Diseases of the skin and subcutaneous tissue (L12_)	Chronic ulcer of skin, not elsewhere classified				L12_CHRONICULCEROFSKIN				2001	385509
XII Diseases of the skin and subcutaneous tissue (L12_)	Chloasma				L12_CHLOASMA				106	385509
XII Diseases of the skin and subcutaneous tissue (L12_)	Cellulitis				L12_CELLULITIS				7314	388667
XII Diseases of the skin and subcutaneous tissue (L12_)	Bullous disorders				L12_BULLOUS				1649	410532
XII Diseases of the skin and subcutaneous tissue (L12_)	Other bullous disorders				L12_BULLOTH				779	410532
XII Diseases of the skin and subcutaneous tissue (L12_)	Other and unspecified atrophic disorders of skin				L12_ATROPHICSKINNAS				124	385509
XII Diseases of the skin and subcutaneous tissue (L12_)	Atrophic disorders of skin				L12_ATROPHICSKIN				4293	385509
XII Diseases of the skin and subcutaneous tissue (L12_)	Atopic dermatitis				L12_ATOPIC				15208	367046
XII Diseases of the skin and subcutaneous tissue (L12_)	Alopecia areata				L12_ALOPECAREATA				767	394105
XII Diseases of the skin and subcutaneous tissue (L12_)	Androgenic alopecia				L12_ALOPECANDRO				220	219249
XII Diseases of the skin and subcutaneous tissue (L12_)	Allergic contact dermatitis				L12_ALLERGICCONTACT				4749	367046
XII Diseases of the skin and subcutaneous tissue (L12_)	Actinic keratosis				L12_ACTINKERA				12094	398605
XII Diseases of the skin and subcutaneous tissue (L12_)	Acquired keratosis [keratoderma] palmaris et plantaris				L12_ACQKERAT				128	385509
XII Diseases of the skin and subcutaneous tissue (L12_)	Acne varioliformis				L12_ACNE_VARIOLIFORMIS				73	394105
XII Diseases of the skin and subcutaneous tissue (L12_)	Other and unspecified acne				L12_ACNE_NAS				386	394105
XII Diseases of the skin and subcutaneous tissue (L12_)	Acne conglobata				L12_ACNE_CONGLOBLATA				144	394105
XII Diseases of the skin and subcutaneous tissue (L12_)	Acne keloid				L12_ACNEKELOID				51	394105
XII Diseases of the skin and subcutaneous tissue (L12_)	Acne				L12_ACNE				3245	394105
XII Diseases of the skin and subcutaneous tissue (L12_)	Other acantholytic disorders				L12_ACANTHOLYTIC				66	410532
XII Diseases of the skin and subcutaneous tissue (L12_)	Acanthosis nigricans				L12_ACANTHNIGRICANS				100	385509
XII Diseases of the skin and subcutaneous tissue (L12_)	Cutaneous abscess, furuncle and carbuncle				L12_ABSCESS_CUT				9036	388667
Psychiatric endpoints from Katri Räikkönen	Tic disorders (more control exclusions)				KRA_PSY_TIC_EXMORE				365	301879
Psychiatric endpoints from Katri Räikkönen	Tic disorders				KRA_PSY_TIC				365	411816
Psychiatric endpoints from Katri Räikkönen	Speech and linguistic disorders (more control exclusions)				KRA_PSY_SPEELING_EXMORE				2874	301879
Psychiatric endpoints from Katri Räikkönen	Nonorganic sleeping disorders (more control exclusions)				KRA_PSY_SLEEP_NONORG_EXMORE				5964	301879
Psychiatric endpoints from Katri Räikkönen	Schizophrenia or delusion (more control exclusions)				KRA_PSY_SCHIZODEL_EXMORE				13738	301879
Psychiatric endpoints from Katri Räikkönen	Mental and behavioural disorders of puerperium, not classified elsewhere (more control exclusions)				KRA_PSY_PUERPER_EXMORE				324	167198
Psychiatric endpoints from Katri Räikkönen	Personality disorders (more control exclusions)				KRA_PSY_PERSON_EXMORE				10894	301875
Psychiatric endpoints from Katri Räikkönen	Motor disorders (more control exclusions)				KRA_PSY_MOTOR_EXMORE				442	301879
Psychiatric endpoints from Katri Räikkönen	Mental retardation (more control exclusions)				KRA_PSY_MENTALRET_EXMORE				1254	301812
Psychiatric endpoints from Katri Räikkönen	Hyperkinetic disorders (more control exclusions)				KRA_PSY_HYPERKIN_EXMORE				3024	301879
Psychiatric endpoints from Katri Räikkönen	KRA_PSY_EATING (more control exclusions)				KRA_PSY_EATING_EXMORE				3121	301879
Psychiatric endpoints from Katri Räikkönen	Wide developmental disorders (more control exclusions)				KRA_PSY_DEVWIDE_EXMORE				861	301879
Psychiatric endpoints from Katri Räikkönen	Any dementia (more control exclusions)				KRA_PSY_DEMENTIA_EXMORE				16209	301879
Psychiatric endpoints from Katri Räikkönen	Mixed disorders of conduct and emotions (more control exclusions)				KRA_PSY_CODUCTEMOT_EXMORE				758	301879
Psychiatric endpoints from Katri Räikkönen	Social disorders starting during childhood or adolescence (more control exclusions)				KRA_PSY_CHILDSOC_EXMORE				241	301879
Psychiatric endpoints from Katri Räikkönen	Other disorders starting during childhood or adolescence (more control exclusions)				KRA_PSY_CHILDOTH_EXMORE				1602	301879
Psychiatric endpoints from Katri Räikkönen	Emotional disorders starting during childhood or adolescence (more control exclusions)				KRA_PSY_CHILDEMOT_EXMORE				1653	301879
Psychiatric endpoints from Katri Räikkönen	Behavioural disorders (more control exclusions)				KRA_PSY_BEHAV_EXMORE				686	301879
Psychiatric endpoints from Katri Räikkönen	Autism spe (more control exclusions)				KRA_PSY_AUTISM_EXMORE				646	301879
Psychiatric endpoints from Katri Räikkönen	Any mental disorder, or suicide (or attempt), or psychic disorders complicating pregnancy, partum or puerperium or nerve system disorders (more control exclusions)				KRA_PSY_ANYMENTAL_SUICID_PREG_NERV_EXMORE				11873	301116
Psychiatric endpoints from Katri Räikkönen	Any mental disorder				KRA_PSY_ANYMENTAL				110302	301879
Psychiatric endpoints from Katri Räikkönen	Anxiety disorders (more control exclusions)				KRA_PSY_ANXIETY_EXMORE				44663	301879
Psychiatric endpoints from Katri Räikkönen	Alcohol abuse, main dg (more control exclusions)				KRA_PSY_ALCOH_EXMORE				5327	301879
Diabetes endpoints	Diabetes, insulin treatment (Kela reimbursement) (more control exclusions)				KELA_DIAB_INSUL_EXMORE				62368	335100
XI Diseases of the digestive system (K11_)	Volvulus				K11_VOLVU				761	329381
XI Diseases of the digestive system (K11_)	Ventral hernia				K11_VENTHER				8328	352418
XI Diseases of the digestive system (K11_)	Vascular disorders of the intestines				K11_VASCINT				1990	329381
XI Diseases of the digestive system (K11_)	Umbilical hernia				K11_UMBHER				9403	352418
Gastrointestinal endpoints	Ulcerative colitis (strict) with PSC				K11_UC_STRICT_PSC				246	398152
XI Diseases of the digestive system (K11_)	Ulcerative colitis (strict definition, require KELA, min 2 HDR)				K11_UC_STRICT2				5931	405386
XI Diseases of the digestive system (K11_)	Toxic liver disease				K11_TOXLIV				422	400247
XI Diseases of the digestive system (K11_)	Disease of hard tissues of teeth, NOS				K11_TEETH_HARD_NOS				135	272252
XI Diseases of the digestive system (K11_)	Supernumerary teeth EXCLUDE clefts and syndromes , including avohilmo				K11_SUPNUM_ONLY_INCLAVO				250	411565
XI Diseases of the digestive system (K11_)	Supernumerary teeth EXCLUDE clefts and syndromes				K11_SUPNUM_ONLY				114	412067
XI Diseases of the digestive system (K11_)	Stomatitis and related lesions				K11_STOMATITIS				2711	272252
XI Diseases of the digestive system (K11_)	Scissor bite				K11_SCISS_BITE				625	411556
XI Diseases of the digestive system (K11_)	Diseases of salivary glands				K11_SALIVARY				6894	272252
XI Diseases of the digestive system (K11_)	Pathological resorption of teeth				K11_RESORPTION				755	272252
Gastrointestinal endpoints	KELA_REIMBURSEMENT_202				K11_REIMB_202				24410	387771
Interstitial lung disease endpoints	Gastro-oesophageal reflux disease				K11_REFLUX				28859	350064
XI Diseases of the digestive system (K11_)	Diseases of pulp and periapical tissues				K11_PULP_PERIAPICAL				13279	272252
XI Diseases of the digestive system (K11_)	Dental pulpitis 3				K11_PULPITIS_3				4746	407435
XI Diseases of the digestive system (K11_)	Dental pulpitis 1, only avohilmo				K11_PULPITIS_1_ONLYAVO				90928	321253
XI Diseases of the digestive system (K11_)	Peptic ulcer				K11_PULC				289	350064
XI Diseases of the digestive system (K11_)	Colitis, primary sclerosing, strict definition				K11_PSC_COLITIS_STRICT				318	410338
XI Diseases of the digestive system (K11_)	Acute peritonitis				K11_PERITONITIS				1954	408857
XI Diseases of the digestive system (K11_)	Diseases of peritoneum				K11_PERITON				3324	408857
XI Diseases of the digestive system (K11_)	Chronic periodontitis, complicated				K11_PERIODON_CHRON_COMPL				2657	409524
XI Diseases of the digestive system (K11_)	Chronic periodontitis				K11_PERIODON_CHRON				4784	272252
XI Diseases of the digestive system (K11_)	Periodontal disease, other/unspecified				K11_PERIODONTAL_NOS				98	314351
XI Diseases of the digestive system (K11_)	Perforation of oesophagus				K11_PERFOES				123	350064
XI Diseases of the digestive system (K11_)	Chronic periapical parodontitis				K11_PARODON_PERIAPIC_CHRONIC				7101	272252
XI Diseases of the digestive system (K11_)	Parodontitis or/and operation codes				K11_PARODON_OPER_DENTAL_OPER				31128	186048
XI Diseases of the digestive system (K11_)	Parodontitis or operation codes				K11_PARODON_OPER				33798	378383
XI Diseases of the digestive system (K11_)	Paralytic ileus				K11_PARALIL				1156	329381
XI Diseases of the digestive system (K11_)	Other diseases of pancreas				K11_PANCOTH				2019	361641
XI Diseases of the digestive system (K11_)	Overjet				K11_OVERJET				587	411594
XI Diseases of the digestive system (K11_)	Other diseases of peritoneum				K11_OTHPERITON				1387	408857
XI Diseases of the digestive system (K11_)	Other diseases of intestine				K11_OTHINT				3506	329381
XI Diseases of the digestive system (K11_)	Other inflammatory liver diseases				K11_OTHINFLIV				1989	400247
XI Diseases of the digestive system (K11_)	Other or unspecified ileus, impaction or obstruction				K11_OTHILEUS				6395	329381
XI Diseases of the digestive system (K11_)	Other gastritis (incl. Duodenitis)				K11_OTHGASTR				8187	350064
XI Diseases of the digestive system (K11_)	Other functional intestinal disorders				K11_OTHFUNC				17930	329381
XI Diseases of the digestive system (K11_)	Other diseases of stomach and duodenum				K11_OTHDISSTOMDUOD				1942	350064
XI Diseases of the digestive system (K11_)	Other diseases of oesophagus				K11_OTHDISOES				3175	350064
XI Diseases of the digestive system (K11_)	Other diseases of the digestive system				K11_OTHDISDIG				11536	394391
XI Diseases of the digestive system (K11_)	Other diseases of the digestive system				K11_OTHDIG				17790	394391
XI Diseases of the digestive system (K11_)	Other diseases of appendix				K11_OTHAPPEND				330	378082
XI Diseases of the digestive system (K11_)	Other diseases of anus and rectum				K11_OTHANRECT				10911	329381
XI Diseases of the digestive system (K11_)	Other and unspecified abdominal hernia				K11_OTHABDHER				1189	352418
XI Diseases of the digestive system (K11_)	Oral lichen ruber planus				K11_ORAL_LICHEN_PLANUS				587	411594
XI Diseases of the digestive system (K11_)	Oral leukoplakia and related diseases, including avohilmo				K11_ORAL_LEUCOPLAC_RELAT_INCLAVO				2598	409583
XI Diseases of the digestive system (K11_)	Oral leukoplakia and related diseases				K11_ORAL_LEUCOPLAC_RELAT				1652	410529
XI Diseases of the digestive system (K11_)	Oral leukoplakia, including avohilmo				K11_ORAL_LEUCOPLACIA_INCLAVO				748	411433
XI Diseases of the digestive system (K11_)	Oral leukoplakia				K11_ORAL_LEUCOPLACIA				513	411668
XI Diseases of the digestive system (K11_)	Diseases of oral cavity, salivary glands and jaws				K11_ORAL				139929	272252
XI Diseases of the digestive system (K11_)	Open bite that required surgery (Lefort1 or BSSRO)				K11_OPEN_BITE_SURGERY				268	411913
XI Diseases of the digestive system (K11_)	Open bite				K11_OPEN_BITE				1449	410732
XI Diseases of the digestive system (K11_)	Ulcer of oesophagus, drug-induced				K11_OESULC_ADVERSE				146	412035
XI Diseases of the digestive system (K11_)	Ulcer of oesophagus				K11_OESULC				2230	350064
XI Diseases of the digestive system (K11_)	Diseases of oesophagus, stomach and duodenum				K11_OESSTODUO				62117	350064
XI Diseases of the digestive system (K11_)	Oesophageal obstruction				K11_OESOBST				1058	350064
XI Diseases of the digestive system (K11_)	Oesophagitis, drug-induced				K11_OESITIS_ADVERSE				71	412110
XI Diseases of the digestive system (K11_)	Oesophagitis				K11_OESITIS				1657	350064
XI Diseases of the digestive system (K11_)	Mandibular retrognathia AND surgery (BSSRO)				K11_MN_RETRGN_AND_SURG				764	411417
XI Diseases of the digestive system (K11_)	Mandibular retrognathia				K11_MN_RETRGN				1965	410216
XI Diseases of the digestive system (K11_)	Mandibular prognathia AND surgery (LeFortI or BSSO or LeFortI AND BSSO) , including avohilmo				K11_MN_PROGN_AND_SURGRT_INCLAVO				246	411935
XI Diseases of the digestive system (K11_)	Mandibular prognathia AND surgery (LeFortI or BSSRO)				K11_MN_PROGN_AND_SURGRT				134	411935
XI Diseases of the digestive system (K11_)	Mandibular prognathia				K11_MN_PROGN				397	411784
XI Diseases of the digestive system (K11_)	Missing teeth due to accident, extraction or parodontitis				K11_MISS_TEETH_ACCID_EXTR_PAROD				3633	272252
XI Diseases of the digestive system (K11_)	Molar incisor enamel hypoplasia, with caries				K11_MIH_CARIES				193	402482
XI Diseases of the digestive system (K11_)	Molar incisor enamel hypoplasia				K11_MIH				676	411505
XI Diseases of the digestive system (K11_)	Mesial bite				K11_MESIAL_BITE				254	411927
XI Diseases of the digestive system (K11_)	Maxillary prognathism				K11_MAXIL_PROGN				132	412049
XI Diseases of the digestive system (K11_)	Impacted maxillary molar				K11_MAXIL_MOLAR_FAILED_ERUPT_OBSTRUCTION_TOOTH				1525	410656
XI Diseases of the digestive system (K11_)	Maxillary hypoplasia				K11_MAXIL_HYPOPL				84	412097
XI Diseases of the digestive system (K11_)	Palatinal maxillary canine				K11_MAXIL_CANINE_PALAT				186	411995
XI Diseases of the digestive system (K11_)	Impacted maxillary canine				K11_MAXIL_CANINE_FAILED_ERUPT_OBSTRUCTION_TOOTH				214	411967
XI Diseases of the digestive system (K11_)	Mandibular hypoplasia				K11_MANDIBULAR_HYPOPL				183	411998
XI Diseases of the digestive system (K11_)	Intestinal malabsorption				K11_MALABSORB				1371	394391
XI Diseases of the digestive system (K11_)	Major anomalies of jaw size				K11_MAJOR_ANOMALI_JAW_SIZE				810	411371
XI Diseases of the digestive system (K11_)	Diseases of liver				K11_LIVER				11934	400247
XI Diseases of the digestive system (K11_)	Liver disorders in diseases classified elsewhere				K11_LIVDISINOTH				83	400247
XI Diseases of the digestive system (K11_)	Other diseases of lip and oral mucosa				K11_LIP_ORAL_MUCOSA				5369	272252
XI Diseases of the digestive system (K11_)	Lichen ruber planus, wide definition including periferal and oral lichen planus				K11_LICHEN_PLANUS_WIDE				6411	405770
XI Diseases of the digestive system (K11_)	IBD patients in KELA-register				K11_KELAIBD				9083	392974
XI Diseases of the digestive system (K11_)	Other diseases of hard tissues of teeth				K11_K03_COMBINATION				26637	97163
XI Diseases of the digestive system (K11_)	Other diseases of jaws				K11_JAWS				2129	272252
XI Diseases of the digestive system (K11_)	Intussusception				K11_INTUSS				613	329381
XI Diseases of the digestive system (K11_)	Other diseases of intestines				K11_INTESTOTH				82800	329381
XI Diseases of the digestive system (K11_)	Impacted teeth				K11_IMPACTED_TEETH				6106	406075
XI Diseases of the digestive system (K11_)	Impaction of intestines				K11_IMPACT				205	329381
XI Diseases of the digestive system (K11_)	Paralytic ileus and intestinal obstruction				K11_ILEUS				9391	329381
XI Diseases of the digestive system (K11_)	Irritable bowel syndrome				K11_IBS				10329	329381
Gastrointestinal endpoints	IBD (strict) with PSC				K11_IBD_STRICT_PSC				302	398152
XI Diseases of the digestive system (K11_)	Inflammatory bowel disease, strict (require KELA)				K11_IBD_STRICT				9083	403098
XI Diseases of the digestive system (K11_)	Tooth agenesis EXCLUDE clefts and syndromes				K11_HYPO_ONLY				1089	410116
XI Diseases of the digestive system (K11_)	Hypoplasia of dental enamel, prenatal , including avohilmo				K11_HYPOPLASIA_ENAMEL_PRENATAL_INCLAVO				105	412076
XI Diseases of the digestive system (K11_)	Hypoplasia of dental enamel , including avohilmo				K11_HYPOPLASIA_ENAMEL_INCLAVO				616	411565
XI Diseases of the digestive system (K11_)	Hypoplasia of dental enamel				K11_HYPOPLASIA_ENAMEL				224	411505
XI Diseases of the digestive system (K11_)	Hypertrophy of tongue papillae				K11_HYPERTROPHY_TONGUE_PAPILLAE				314	411867
XI Diseases of the digestive system (K11_)	Hernia				K11_HERNIA				59763	352418
XI Diseases of the digestive system (K11_)	Inguinal hernia				K11_HERING				35248	352418
XI Diseases of the digestive system (K11_)	Hepatic failure, not elsewhere classified				K11_HEPFAIL				1031	400247
XI Diseases of the digestive system (K11_)	Haemmorrhoids and perianal venous thrombosis				K11_HAEMORR				9749	329381
XI Diseases of the digestive system (K11_)	Gastric ulcer				K11_GULC				6459	350064
XI Diseases of the digestive system (K11_)	Gastrojejunal ulcer				K11_GJULC				374	350064
XI Diseases of the digestive system (K11_)	Gingival hyperplasia				K11_GINGIV_HYPERPLAS				889	272252
XI Diseases of the digestive system (K11_)	Gingivitis and periodontal diseases				K11_GINGIVITIS_PERIODONTAL				97830	272252
XI Diseases of the digestive system (K11_)	Other disorders of gingiva or/and edentulous alveolar ridge				K11_GINGIVA				1441	272252
XI Diseases of the digestive system (K11_)	Gastroduodenal ulcer				K11_GASTRODUOULC				10021	350064
XI Diseases of the digestive system (K11_)	Other diseases of gallbladder				K11_GALLBLAOTH				1301	361641
XI Diseases of the digestive system (K11_)	Functional dyspepsia				K11_FUNCDYSP				9680	350064
XI Diseases of the digestive system (K11_)	Colonic or urogenital fistula				K11_FISTULA				9734	402447
XI Diseases of the digestive system (K11_)	Fibrosis and cirrhosis of liver				K11_FIBROCHIRLIV				2017	400247
XI Diseases of the digestive system (K11_)	Femoral hernia				K11_FEMHER				1349	352418
XI Diseases of the digestive system (K11_)	Tooth eruption problems				K11_ERUPTION				4391	407790
XI Diseases of the digestive system (K11_)	Erosion of teeth, including avohilmo				K11_EROSION_INCLAVO				5798	97163
XI Diseases of the digestive system (K11_)	Erosion of teeth				K11_EROSION				443	98609
XI Diseases of the digestive system (K11_)	Noninfective enteritis and colitis				K11_ENERCOLNONINF				19207	392974
XI Diseases of the digestive system (K11_)	Embedded and impacted teeth				K11_EMBIMPACT_TEETH				9229	402952
XI Diseases of the digestive system (K11_)	Embedded teeth, including avohilmo				K11_EMBED_TEETH				2827	409354
XI Diseases of the digestive system (K11_)	Duodenal ulcer				K11_DULC				3795	350064
XI Diseases of the digestive system (K11_)	Diverticular disease of intestine				K11_DIVERTIC				33619	329381
XI Diseases of the digestive system (K11_)	Distal bite				K11_DISTAL_BITE				946	411235
XI Diseases of the digestive system (K11_)	Other disorders of teeth and supporting structures				K11_DISORD_TEETH				7525	272252
XI Diseases of the digestive system (K11_)	Disorders of oesophagus in diseases classified elsewhere				K11_DISOESINOTH				557	350064
XI Diseases of the digestive system (K11_)	Other diseases of liver				K11_DISLIVOTH				5616	400247
XI Diseases of the digestive system (K11_)	Diaphragmatic hernia				K11_DIAHER				12886	352418
XI Diseases of the digestive system (K11_)	Deposits [accretions] on teeth				K11_DEPOSITS				2151	272252
XI Diseases of the digestive system (K11_)	Dentofacial anomalies [including malocclusion]				K11_DENTOFACIAL_ANOMALIES				10968	272252
XI Diseases of the digestive system (K11_)	Deep bite that required surgery				K11_DEEP_BITE_SURGERY				336	411845
XI Diseases of the digestive system (K11_)	Deep bite				K11_DEEP_BITE				3338	408843
XI Diseases of the digestive system (K11_)	Crowding of teeth, including avohilmo				K11_CROWDI_TEETH				2956	409225
XI Diseases of the digestive system (K11_)	Crossbite				K11_CROSSBITE				1952	410229
XI Diseases of the digestive system (K11_)	Constipation				K11_CONSTIPATION				41124	371057
XI Diseases of the digestive system (K11_)	Coeliac disease				K11_COELIAC				4115	394391
XI Diseases of the digestive system (K11_)	Chronic pancreatitis				K11_CHRONPANC				3875	361641
XI Diseases of the digestive system (K11_)	Chronic hepatitis, not elsewhere classified				K11_CHRONHEP				953	400247
XI Diseases of the digestive system (K11_)	Chronic gastritis				K11_CHRONGASTR				10317	350064
XI Diseases of the digestive system (K11_)	Cholelithiasis				K11_CHOLELITH				40191	361641
XI Diseases of the digestive system (K11_)	Cholecystectomy				K11_CHOLECYSTECTOMY				29157	383024
XI Diseases of the digestive system (K11_)	Cholecystitis				K11_CHOLECYST				4697	361641
Gastrointestinal endpoints	Cholangitis (primary sclerosing, PSC), with reimbursement 202				K11_CHOLANGI_STRICT				545	387771
XI Diseases of the digestive system (K11_)	Cholangitis (primary sclerosing, PSC)				K11_CHOLANGI				1843	361641
Gastrointestinal endpoints	Crohn's disease (strict) with PSC				K11_CD_STRICT_PSC				51	398152
XI Diseases of the digestive system (K11_)	Crohn disease (strict definition, require KELA, min 2 HDR)				K11_CD_STRICT2				2033	409940
XI Diseases of the digestive system (K11_)	Dentinal caries				K11_CARIES_DENTIN				8392	272252
XI Diseases of the digestive system (K11_)	Dental caries 3 and operation codes, only avohilmo				K11_CARIES_3_OPER_ONLYAVO				143984	73192
XI Diseases of the digestive system (K11_)	Dental caries 2 and operation codes, only avohilmo				K11_CARIES_2_OPER_ONLYAVO				26760	190416
XI Diseases of the digestive system (K11_)	Dental caries 1 and operation codes, only avohilmo				K11_CARIES_1_OPER_ONLYAVO				153664	63512
XI Diseases of the digestive system (K11_)	Other diseases of biliary tract				K11_BILIAOTH				2517	361641
XI Diseases of the digestive system (K11_)	Barrett oesophagus				K11_BARRET				1259	350064
XI Diseases of the digestive system (K11_)	Excessive attrition of teeth				K11_ATTRITION				14398	98609
XI Diseases of the digestive system (K11_)	Asymmetry of jaw				K11_ASYMMETRY_JAW				435	411746
XI Diseases of the digestive system (K11_)	Other appendicitis				K11_APPENDOTH				2813	378082
XI Diseases of the digestive system (K11_)	Appendectomy				K11_APPENDECTOMY				28601	383580
XI Diseases of the digestive system (K11_)	Acute appendicitis				K11_APPENDACUT				31628	378082
XI Diseases of the digestive system (K11_)	Recurring oral aphthae, including avohilmo				K11_APHTA_RECUR_INCLAVO				3958	408223
XI Diseases of the digestive system (K11_)	Recurring oral aphthae				K11_APHTA_RECUR				1324	410857
XI Diseases of the digestive system (K11_)	Anomalies of dental arch relationship, including avohilmo				K11_ANOMALI_DENTAL_ARCH_RELATIONS1				7404	404777
XI Diseases of the digestive system (K11_)	Alcoholic liver disease				K11_ALCOLIV				3047	400247
XI Diseases of the digestive system (K11_)	Alcoholic gastritis				K11_ALCGASTR				463	350064
XI Diseases of the digestive system (K11_)	Intestinal adhesions without obstruction				K11_ADHE				2567	329381
XI Diseases of the digestive system (K11_)	Acute pancreatitis				K11_ACUTPANC				6787	361641
XI Diseases of the digestive system (K11_)	Acute gastritis				K11_ACUTGASTR				2558	350064
XI Diseases of the digestive system (K11_)	Achalasia of cardia				K11_ACHAL				540	350064
XI Diseases of the digestive system (K11_)	Abscess of anal and rectal regions				K11_ABSCANAL				2867	329381
XI Diseases of the digestive system (K11_)	Abrasion of teeth				K11_ABRASION				8593	98609
Rheuma endpoints	Juvenile arthritis (FINNGEN)				JUVEN_ARTHR				1631	311210
XIII Diseases of the musculoskeletal system and connective tissue (M13_)	Pain in joint				JOINTPAIN				30614	222498
X Diseases of the respiratory system (J10_)	Diseases of vocal cords and larynx+other diseases of upper respiratory tract, no elsewhere classified				J10_VOCALLARYNX				21556	308457
X Diseases of the respiratory system (J10_)	Viral pneumonia				J10_VIRALPNEUMO				3777	344010
X Diseases of the respiratory system (J10_)	Acute upper respiratory infections				J10_UPPERINFEC				77149	335032
X Diseases of the respiratory system (J10_)	Other diseases of upper respiratory tract				J10_UPPERDIS				103724	308457
X Diseases of the respiratory system (J10_)	Other and unspecified tonsillitis				J10_TONSILLITIS				14783	335032
X Diseases of the respiratory system (J10_)	Tonsillectomy and adenotomy				J10_TONSILLECTOMY				30788	381393
X Diseases of the respiratory system (J10_)	Acute sinusitis				J10_SINUSITIS				22847	335032
X Diseases of the respiratory system (J10_)	Simple and mucopurulent chronic bronchitis				J10_SIMPLBRONCH				1436	338303
X Diseases of the respiratory system (J10_)	Pneumoconiosis due to dust containing silica				J10_SILICAPNEUMOC				98	407468
X Diseases of the respiratory system (J10_)	Deviated nasal septum				J10_SEPTDEV				12786	308457
X Diseases of the respiratory system (J10_)	Other diseases of the respiratory system				J10_RESPOTHER				6910	405271
X Diseases of the respiratory system (J10_)	Respiratory conditions due to other external agents				J10_RESPCONDEXT				552	407468
X Diseases of the respiratory system (J10_)	Pyothorax				J10_PYOTHORAX				1201	410598
X Diseases of the respiratory system (J10_)	Pulmonary oedema				J10_PULMOEDEMA				520	406536
X Diseases of the respiratory system (J10_)	Pulmonary eosinophilia, not elsewhere classified				J10_PULMEOS				349	406536
X Diseases of the respiratory system (J10_)	Pneumothorax				J10_PNEUMOTHORAX				2182	395453
X Diseases of the respiratory system (J10_)	Pneumonia due to Streptococcus pneumoniae				J10_PNEUMOPNEUMO				1339	344010
X Diseases of the respiratory system (J10_)	Pneumonia due to other infectious organisms, not elsewhere classified				J10_PNEUMONONBACT				903	344010
X Diseases of the respiratory system (J10_)	Pneumonitis due to solids and liquids				J10_PNEUMONISOLLIQ				2563	407468
X Diseases of the respiratory system (J10_)	All pneumoniae				J10_PNEUMONIA				63377	348804
X Diseases of the respiratory system (J10_)	Bacterial pneumoniae				J10_PNEUMOBACT				17511	344010
X Diseases of the respiratory system (J10_)	Pleural plaque				J10_PLEURPLAGUE				3053	395453
X Diseases of the respiratory system (J10_)	Other pleural conditions				J10_PLEUROTH				3222	395453
X Diseases of the respiratory system (J10_)	Pleural effusion				J10_PLEUREFFUSION				4869	395453
X Diseases of the respiratory system (J10_)	Other diseases of pleura				J10_PLEURA				16728	395453
X Diseases of the respiratory system (J10_)	Acute pharyngitis				J10_PHARYNGITIS				5295	335032
X Diseases of the respiratory system (J10_)	Peritonsillar abscess				J10_PERITONSABSC				8329	308457
X Diseases of the respiratory system (J10_)	Suppurative and necrotic conditions of lower respiratory tract				J10_NECROTIC				1583	410598
X Diseases of the respiratory system (J10_)	Nasal polyp				J10_NASALPOLYP				6841	308457
X Diseases of the respiratory system (J10_)	Other acute lower respiratory infections				J10_LOWERINF				22874	389307
X Diseases of the respiratory system (J10_)	Chronic lower respiratory diseases				J10_LOWCHRON				73878	338303
X Diseases of the respiratory system (J10_)	Acute laryngitis and tracheitis				J10_LARYNGITIS				4682	335032
X Diseases of the respiratory system (J10_)	Pneumoconiosis due to other inorganic dusts				J10_INORGPNEUMOC				119	407468
X Diseases of the respiratory system (J10_)	Influenza and pneumonia				J10_INFLUPNEU				68171	344010
X Diseases of the respiratory system (J10_)	All influenza				J10_INFLUENZA				9204	344010
X Diseases of the respiratory system (J10_)	Hypersensitivity pneumonitis due to organic dust				J10_HYPERSPNEUMONI				476	407468
X Diseases of the respiratory system (J10_)	Lung diseases due to external agents				J10_EXTERLUNG				4713	407468
X Diseases of the respiratory system (J10_)	Acute epiglottitis				J10_EPIGLOTTITIS				446	335032
X Diseases of the respiratory system (J10_)	Emphysema				J10_EMPHYSEMA				2128	338303
X Diseases of the respiratory system (J10_)	COPD				J10_COPD				20066	338303
X Diseases of the respiratory system (J10_)	Acute nasopharyngitis(common cold)				J10_COLD				4430	335032
X Diseases of the respiratory system (J10_)	Chronic diseases of tonsils and adenoids				J10_CHRONTONSADEN				48057	308457
X Diseases of the respiratory system (J10_)	Chronic sinusitis				J10_CHRONSINUSITIS				17987	308457
X Diseases of the respiratory system (J10_)	Chronic rhinitis, nasopharyngitis and pharyngitis				J10_CHRONRHINITIS				11968	308457
X Diseases of the respiratory system (J10_)	Chronic laryngitis and laryngotracheitis				J10_CHRONLARYNGITIS				4735	308457
X Diseases of the respiratory system (J10_)	Respiratory conditions due to inhalation of chemicals, gases, fumes and vapours				J10_CHEMGASRESP				248	407468
X Diseases of the respiratory system (J10_)	Unspecified chronic bronchitis				J10_BRONCHNAS				1262	338303
X Diseases of the respiratory system (J10_)	Acute bronchitis				J10_BRONCHITIS				16759	389307
X Diseases of the respiratory system (J10_)	Acute bronchiolitis				J10_BRONCHIOLITIS				2197	389307
X Diseases of the respiratory system (J10_)	Bronchiectasis				J10_BRONCHIECTASIS				2372	338303
X Diseases of the respiratory system (J10_)	Bronchitis, not specified as acute or chronic				J10_BRONCH				3058	338303
X Diseases of the respiratory system (J10_)	Asthma (only as main-diagnosis) (more control exclusions)				J10_ASTHMA_MAIN_EXMORE				37760	219734
X Diseases of the respiratory system (J10_)	Asthma (more control exclusions)				J10_ASTHMA_EXMORE				46684	219734
X Diseases of the respiratory system (J10_)	Asthma/COPD (KELA code 203)				J10_ASTHMACOPDKELA				48084	338303
X Diseases of the respiratory system (J10_)	Adult respiratory distress syndrome				J10_ARDS				357	406536
X Diseases of the respiratory system (J10_)	Airway disease due to specific organic dust				J10_AIRWDISDUST				71	407468
X Diseases of the respiratory system (J10_)	Unspecified acute lower respiratory infection				J10_ACUTELOWERNAS				5109	389307
X Diseases of the respiratory system (J10_)	Abscess of mediastinum				J10_ABSCMEDIASTINUM				51	410598
X Diseases of the respiratory system (J10_)	Abscess of lung				J10_ABSCLUNGPNEUMO				416	410598
Interstitial lung disease endpoints	Idiopathic pulmonary fibrosis				IPF				2189	407609
Comorbidities of COPD	Invasive ventilation				INV_VENT				2229	406664
XIV Diseases of the genitourinary system (N14_)	Interstitial cystitis (chronic), drug-induced				INTERSTITIAL_CYSTIT_CHRONIC				92	412089
Asthma and related endpoints	All influenza (not pneumonia)				INFLUENZA				5544	344010
Interstitial lung disease endpoints	ILD related to systemic autoimmune disease				ILD_SYST_AUTO				115	407609
Interstitial lung disease endpoints	ILD-related respiratory insufficiency				ILD_INSUFFICIENCY				813	407609
Interstitial lung disease endpoints	Interstitial lung disease endpoints				ILD_ENDPOINTS				4572	407609
Interstitial lung disease endpoints	ILD and respiratory illness in diseases classified elsewhere				ILD_ELSEWHERE				124	407367
IX Diseases of the circulatory system (I9_)	Venous thromboembolism				I9_VTE				21021	391160
IX Diseases of the circulatory system (I9_)	Valvular heart disease excluding rheumatic fever				I9_VHD				22818	312154
IX Diseases of the circulatory system (I9_)	Other disorders of veins				I9_VEINSOTH				13925	357111
IX Diseases of the circulatory system (I9_)	Vascular syndromes of brain in cerebrovascular disorders				I9_VASCSYND				1283	391418
IX Diseases of the circulatory system (I9_)	Vascular diseases of the intestine				I9_VASCINT				1061	381977
IX Diseases of the circulatory system (I9_)	Varicose veins of other sites				I9_VARICVESOTH				2060	357111
IX Diseases of the circulatory system (I9_)	Oesophageal varices				I9_VARICVEOES				1102	357111
IX Diseases of the circulatory system (I9_)	Varicose veins				I9_VARICVE				31719	357111
IX Diseases of the circulatory system (I9_)	Unstable angina pectoris				I9_UAP				14281	364801
IX Diseases of the circulatory system (I9_)	Transient ischemic attack				I9_TIA				19930	374310
IX Diseases of the circulatory system (I9_)	Other embolism and thrombosis				I9_THROMBOTH				4223	357111
IX Diseases of the circulatory system (I9_)	Nonpyogenic thrombosis of intracranial venous system				I9_THROMBICV				253	374631
IX Diseases of the circulatory system (I9_)	Thromboangiitis obliterans				I9_THROMBANG				114	381977
IX Diseases of the circulatory system (I9_)	Thoracic aortic aneurysm				I9_THAORTANEUR				3880	381977
IX Diseases of the circulatory system (I9_)	Embolic stroke with flimmer				I9_STR_EMBOLIC_WITH_FLIMMER				758	361438
IX Diseases of the circulatory system (I9_)	Embolic stroke				I9_STR_EMBOLIC				1485	374631
IX Diseases of the circulatory system (I9_)	Stroke, excluding SAH				I9_STR				27497	371723
IX Diseases of the circulatory system (I9_)	Occlusion and stenosis of arteries, not leading to stroke				I9_STENOSIS				440	374631
IX Diseases of the circulatory system (I9_)	Sequelae of cerebrovascular disease				I9_SEQULAE				12603	374631
IX Diseases of the circulatory system (I9_)	Secondary right heart disease				I9_SECONDRIGHT				1162	401128
IX Diseases of the circulatory system (I9_)	Aneurysms, operations, SAH				I9_SAHANEUR				5754	374631
IX Diseases of the circulatory system (I9_)	Subarachnoid haemmorrhage				I9_SAH				3532	371753
IX Diseases of the circulatory system (I9_)	Rheumatic valve diseases				I9_RHEUVALV				741	411147
IX Diseases of the circulatory system (I9_)	Rheumatic heart disease, other				I9_RHEUOTHHRT				54	411147
IX Diseases of the circulatory system (I9_)	Rheumatic fever without mention of heart involvement				I9_RHEUFEVWITHOUTHEART				103	412078
IX Diseases of the circulatory system (I9_)	Rheumatic fever with heart involvement				I9_RHEUFEVHRT				148	411147
IX Diseases of the circulatory system (I9_)	Rheumatic fever incl heart disease				I9_RHEUFEV				1034	411147
IX Diseases of the circulatory system (I9_)	Coronary revascularization (ANGIO or CABG)				I9_REVASC				24661	343079
IX Diseases of the circulatory system (I9_)	Right bundle-branch block				I9_RBBB				1046	312154
IX Diseases of the circulatory system (I9_)	Pulmonary embolism				I9_PULMEMB				10046	401128
IX Diseases of the circulatory system (I9_)	Progressive vascular leukoencephalopathy				I9_PROGVASC				772	374631
IX Diseases of the circulatory system (I9_)	Status post-ami				I9_POSTAMI				3221	343079
IX Diseases of the circulatory system (I9_)	DVT of lower extremities				I9_PHLETHROMBDVTLOW				6501	357111
IX Diseases of the circulatory system (I9_)	Phlebitis and thrombophlebitis (not including DVT)				I9_PHLETHROM				7683	357111
IX Diseases of the circulatory system (I9_)	Pericarditis				I9_PERICARD				1077	312154
IX Diseases of the circulatory system (I9_)	Other diseases of pericardium				I9_PERICAOTH				1239	312154
IX Diseases of the circulatory system (I9_)	Paroxysmal tachycardia				I9_PAROXTAC				10501	210652
IX Diseases of the circulatory system (I9_)	Other peripheral vascular diseases				I9_OTHPER				2489	381977
IX Diseases of the circulatory system (I9_)	Other other unspecified disorders of the circulatory system				I9_OTHOTH				1081	406223
IX Diseases of the circulatory system (I9_)	Other intracranial haemorrhages				I9_OTHINTRACRA				877	374631
IX Diseases of the circulatory system (I9_)	Other or ill-defined heart diseases				I9_OTHILLHEART				1721	312154
IX Diseases of the circulatory system (I9_)	Other arrhythmias				I9_OTHARR				30845	312154
IX Diseases of the circulatory system (I9_)	Other aneurysm				I9_OTHANEUR				1649	381977
IX Diseases of the circulatory system (I9_)	Non-rheumatic valve diseases				I9_NONRHEVALV				22653	312154
IX Diseases of the circulatory system (I9_)	Nonischemic cardiomyopathy				I9_NONISCHCARDMYOP_STRICT				1754	340815
IX Diseases of the circulatory system (I9_)	Non-ischemic cardiomyopathy				I9_NONISCHCARDMYOP				10839	332334
IX Diseases of the circulatory system (I9_)	Myocarditis				I9_MYOCARD				1654	210652
IX Diseases of the circulatory system (I9_)	Myocardial infarction, strict				I9_MI_STRICT				26060	343079
IX Diseases of the circulatory system (I9_)	Complications following myocardial infarction				I9_MI_COMPLICATIONS				252	343079
IX Diseases of the circulatory system (I9_)	Other noninfective disorders of lymphatic vessels and lymph nodes				I9_LYMPHOTH				1003	357111
IX Diseases of the circulatory system (I9_)	Nonspecific lymphadenitis				I9_LYMPHADE				2009	357111
IX Diseases of the circulatory system (I9_)	Left bundle-branch block				I9_LBBB				2130	312154
IX Diseases of the circulatory system (I9_)	Death due to cardiac causes				I9_K_CARDIAC				22589	389592
IX Diseases of the circulatory system (I9_)	Nontraumatic intracranial haemmorrhage				I9_INTRACRA				7040	374631
IX Diseases of the circulatory system (I9_)	Ischaemic heart disease, wide definition				I9_IHD				69008	343173
IX Diseases of the circulatory system (I9_)	Intracerebral haemmorrhage				I9_ICH				4056	371717
IX Diseases of the circulatory system (I9_)	Hypertensive Renal Disease				I9_HYPTENSRD				1115	289117
IX Diseases of the circulatory system (I9_)	Hypertension, Pulmonary Arterial				I9_HYPTENSPUL				248	289117
IX Diseases of the circulatory system (I9_)	Hypertension, portal				I9_HYPTENSPOR				80	407801
IX Diseases of the circulatory system (I9_)	Hypertensive Heart Disease				I9_HYPTENSHD				9219	289117
IX Diseases of the circulatory system (I9_)	Hypertension, essential				I9_HYPTENSESS				102864	289117
IX Diseases of the circulatory system (I9_)	Secondary hypertension				I9_HYPTENSEC				2823	210652
IX Diseases of the circulatory system (I9_)	Hypertension				I9_HYPTENS				122996	289117
IX Diseases of the circulatory system (I9_)	Hypotension				I9_HYPOTE				4924	406223
IX Diseases of the circulatory system (I9_)	Hypertrophic cardiomyopathy				I9_HYPERTROCARDMYOP				1125	411056
IX Diseases of the circulatory system (I9_)	Hypertensive encephalopathy				I9_HYPERTENC				98	374631
IX Diseases of the circulatory system (I9_)	Heart failure,strict (more control exclusions)				I9_HEARTFAIL_EXMORE				29672	357772
Cardiometabolic endpoints	Heart failure and bmi 25plus				I9_HEARTFAIL_AND_OVERWEIGHT				17923	166146
Cardiometabolic endpoints	Heart failure and hypertrophic cardiomyopathy				I9_HEARTFAIL_AND_HYPERTCARDIOM				454	411056
Cardiometabolic endpoints	Heart failure and coronary heart disease				I9_HEARTFAIL_AND_CHD				13952	365222
Cardiometabolic endpoints	Heart failure and antihypertensive medication				I9_HEARTFAIL_AND_ANTIHYPERT				28161	189620
IX Diseases of the circulatory system (I9_)	All-cause Heart Failure				I9_HEARTFAIL_ALLCAUSE				29218	381838
IX Diseases of the circulatory system (I9_)	Heart failure,strict				I9_HEARTFAIL				29672	382509
IX Diseases of the circulatory system (I9_)	Dronedarone medication				I9_E_DRONE				854	312154
IX Diseases of the circulatory system (I9_)	Endocarditis				I9_ENDOCARD				1027	312154
IX Diseases of the circulatory system (I9_)	Embolism and thrombosis of abdominal aorta				I9_EMBTHROAOR				61	381977
IX Diseases of the circulatory system (I9_)	Diseases of veins, lymphatic vessels and lymph nodes, not elsewhere classified				I9_DISVEINLYMPH				55070	357111
IX Diseases of the circulatory system (I9_)	Dissection of cerebral arteries, nonruptured				I9_DISCER				207	374631
Cardiometabolic endpoints	Hard cardiovascular diseases				I9_CVD_HARD				66182	345999
IX Diseases of the circulatory system (I9_)	Coronary atherosclerosis				I9_CORATHER				51589	343079
IX Diseases of the circulatory system (I9_)	Conduction disorders				I9_CONDUCTIO				10944	312154
IX Diseases of the circulatory system (I9_)	Major coronary heart disease event				I9_CHD				46959	365222
IX Diseases of the circulatory system (I9_)	Cerebral arteritis				I9_CEREBRART				71	374631
IX Diseases of the circulatory system (I9_)	Other specified cerebrovascular diseases, other cerebrovascular disorders in diseases classified elsewhere				I9_CEREBDOTH				2095	374631
IX Diseases of the circulatory system (I9_)	Cerebral atherosclerosis				I9_CEREBATHER				342	411839
IX Diseases of the circulatory system (I9_)	Cerebral amyloid angiopathy				I9_CEREBAMY				83	374631
IX Diseases of the circulatory system (I9_)	Calcific aortic valvular stenosis, operated				I9_CAVS_OPERATED				9870	402311
IX Diseases of the circulatory system (I9_)	Restrictive cardiomyopathy				I9_CARDMYORESTR				99	405843
IX Diseases of the circulatory system (I9_)	Cardiomyopathy, other and unspecified				I9_CARDMYOOTH				2593	312154
IX Diseases of the circulatory system (I9_)	Cardiomyopathy in other diseases				I9_CARDMYOINOTH				138	312154
IX Diseases of the circulatory system (I9_)	Cardiomyopathy, Hypertrophic obstructive				I9_CARDMYOHYP				553	312154
IX Diseases of the circulatory system (I9_)	Alcoholic cardiomyopathy				I9_CARDMYOALC				139	405843
IX Diseases of the circulatory system (I9_)	Cardiomyopathy				I9_CARDMYO				6338	312154
IX Diseases of the circulatory system (I9_)	Cardiomyopathies, Secondary/extrinsic				I9_CARDMSEC				181	312154
IX Diseases of the circulatory system (I9_)	Cardiac arrest				I9_CARDARR				2471	210652
IX Diseases of the circulatory system (I9_)	Coronary artery bypass grafting				I9_CABG				11582	343079
IX Diseases of the circulatory system (I9_)	AV-block				I9_AVBLOCK				6097	312154
IX Diseases of the circulatory system (I9_)	Atherosclerosis, excluding cerebral, coronary and PAD				I9_ATHSCLE				16243	381977
IX Diseases of the circulatory system (I9_)	Other diseases of arteries and capillaries				I9_ARTOTH				2878	381977
IX Diseases of the circulatory system (I9_)	Other arterial embolism and thrombosis				I9_ARTEMBTHRNAS				869	381977
IX Diseases of the circulatory system (I9_)	Arterial embolism and thrombosis of lower extremity artery				I9_ARTEMBTHRLOW				1076	381977
IX Diseases of the circulatory system (I9_)	Arterial embolism and thrombosis				I9_ARTEMBTHR				1883	381977
IX Diseases of the circulatory system (I9_)	Dissection of aorta				I9_AORTDIS				967	381977
IX Diseases of the circulatory system (I9_)	Aortic aneurysm				I9_AORTANEUR				8125	381977
IX Diseases of the circulatory system (I9_)	Coronary angioplasty				I9_ANGIO				15779	343079
IX Diseases of the circulatory system (I9_)	Angina pectoris				I9_ANGINA				36875	343079
IX Diseases of the circulatory system (I9_)	Cerebral aneurysm, nonruptured				I9_ANEURYSM				2784	374631
IX Diseases of the circulatory system (I9_)	Atrial fibrillation and flutter with reimbursement				I9_AF_REIMB				30786	210652
IX Diseases of the circulatory system (I9_)	Atrial fibrillation and flutter				I9_AF				50743	210652
IX Diseases of the circulatory system (I9_)	Abdominal aortic aneurysm (AAA)				I9_ABAORTANEUR				3869	381977
IV Endocrine, nutritional and metabolic diseases (E4_)	Hypothyroidism, drug reimbursement				HYPOTHY_REIMB				13429	94436
IX Diseases of the circulatory system (I9_)	Hypotension due to drugs				HYPOTE_DRUGS				370	411811
XI Diseases of the digestive system (K11_)	Inguinal hernia, unilateral				HERING_UNILATERAL				749	352418
XI Diseases of the digestive system (K11_)	Inguinal hernia, bilateral				HERING_BILATERAL				3281	352418
Quantitative endpoints	Height, inverse-rank normalized				HEIGHT_IRN				292707	0
Asthma and related endpoints	Haemophilus septicemia				HAEMOPHIL_SEPTICHE				55	411207
VIII Diseases of the ear and mastoid process (H8_)	Other/unspecified disorders of vestibular function				H8_VESTIFUNCNAS				986	392202
VIII Diseases of the ear and mastoid process (H8_)	Vestibular neuronitis				H8_VESTIBNEUR				2634	392202
VIII Diseases of the ear and mastoid process (H8_)	Disorders of vestibular function (Vertigo)				H8_VERTIGO				16443	392202
VIII Diseases of the ear and mastoid process (H8_)	Tympanosclerosis				H8_TYMPSCLE				58	384654
VIII Diseases of the ear and mastoid process (H8_)	Tinnitus				H8_TINNITUS				7914	362353
VIII Diseases of the ear and mastoid process (H8_)	Suppurative otitis media, unspecified				H8_SUP_OTINAS				783	384654
VIII Diseases of the ear and mastoid process (H8_)	Acute suppurative otitis media				H8_SUP_ACUTE				10987	384654
VIII Diseases of the ear and mastoid process (H8_)	Other/unspecified postprocedural disorders of ear and mastoid process				H8_POSTOPNAS				70	362353
VIII Diseases of the ear and mastoid process (H8_)	Postprocedural disorders of ear and mastoid process, not elsewhere classified				H8_POSTOP				217	362353
VIII Diseases of the ear and mastoid process (H8_)	Other disorders following mastoidectomy				H8_POSTMASTNAS				93	362353
VIII Diseases of the ear and mastoid process (H8_)	Recurrent cholesteatoma of postmastoidectomy cavity				H8_POSTMASTCHOLEASTOMA				93	362353
VIII Diseases of the ear and mastoid process (H8_)	Noninfective disorders of pinna				H8_PINNADIS				62	400759
VIII Diseases of the ear and mastoid process (H8_)	Other peripheral vertigo				H8_PERIPHVERTIGO				2755	392202
VIII Diseases of the ear and mastoid process (H8_)	Perforation of tympanic membrane				H8_PERFORATION				3085	384654
VIII Diseases of the ear and mastoid process (H8_)	Perichondritis of external ear				H8_PERCHRONDR				473	400759
VIII Diseases of the ear and mastoid process (H8_)	Otosclerosis				H8_OTOSCLE				2423	392202
VIII Diseases of the ear and mastoid process (H8_)	Otorrhoea				H8_OTORRHOEA				81	362353
VIII Diseases of the ear and mastoid process (H8_)	Otorrhagia				H8_OTORRHAGIA				164	362353
VIII Diseases of the ear and mastoid process (H8_)	Otitis media, unspecified				H8_OTIMEDNAS				3939	384654
VIII Diseases of the ear and mastoid process (H8_)	Other hearing loss				H8_OTHHEARINGLOSS				9713	362353
VIII Diseases of the ear and mastoid process (H8_)	Other disorders of ear				H8_OTHEREAR				49828	362353
VIII Diseases of the ear and mastoid process (H8_)	Otalgia				H8_OTALGIA				2228	362353
VIII Diseases of the ear and mastoid process (H8_)	Abnormalities of ear ossicles				H8_OSSICABN				52	384654
VIII Diseases of the ear and mastoid process (H8_)	Nonsuppurative otitis media				H8_NONSUPPNAS				9370	384654
VIII Diseases of the ear and mastoid process (H8_)	Noise effects on inner ear				H8_NOISEINNER				1168	392202
VIII Diseases of the ear and mastoid process (H8_)	Other specified/unspecified disorders of tympanic membrane				H8_MYRINGNAS				83	384654
VIII Diseases of the ear and mastoid process (H8_)	Chronic myringitis				H8_MYRINGCHRON				123	384654
VIII Diseases of the ear and mastoid process (H8_)	Acute myringitis				H8_MYRINGACU				183	384654
VIII Diseases of the ear and mastoid process (H8_)	Other specified/unspecified disorders of middle ear and mastoid				H8_MIDDMASTNAS				66	384654
VIII Diseases of the ear and mastoid process (H8_)	Diseases of middle ear and mastoid				H8_MIDDLEMASTOID				27527	384654
VIII Diseases of the ear and mastoid process (H8_)	Adhesive middle ear disease				H8_MIDDLEADDH				496	384654
VIII Diseases of the ear and mastoid process (H8_)	Ménière disease				H8_MENIERE				2977	392202
VIII Diseases of the ear and mastoid process (H8_)	Suppurative and unspecified otitis media				H8_MED_SUPP				16008	384654
VIII Diseases of the ear and mastoid process (H8_)	Other/unspecified mastoiditis and related conditions				H8_MASTNAS				131	384654
VIII Diseases of the ear and mastoid process (H8_)	Chronic mastoiditis				H8_MASTCHRON				784	384654
VIII Diseases of the ear and mastoid process (H8_)	Labyrinthitis				H8_LABYRINTHITIS				87	392202
VIII Diseases of the ear and mastoid process (H8_)	Labyrinthine fistula				H8_LABYRFISTU				88	392202
VIII Diseases of the ear and mastoid process (H8_)	Other specified/unspecified diseases of inner ear				H8_INNERNAS				133	392202
VIII Diseases of the ear and mastoid process (H8_)	Sensorineural hearing loss				H8_HL_SEN_NAS				35488	362353
VIII Diseases of the ear and mastoid process (H8_)	Presbycusis				H8_HL_PRESBY				4538	362353
VIII Diseases of the ear and mastoid process (H8_)	Other specified/unspecified hearing loss				H8_HL_NAS				2331	362353
VIII Diseases of the ear and mastoid process (H8_)	Mixed conductive and sensorineural hearing loss				H8_HL_MIX_NAS				3894	362353
VIII Diseases of the ear and mastoid process (H8_)	Sudden idiopathic hearing loss				H8_HL_IDIOP				3128	362353
VIII Diseases of the ear and mastoid process (H8_)	Deaf mutism, not elsewhere classified				H8_HL_DEAFMUT				159	362353
VIII Diseases of the ear and mastoid process (H8_)	Conductive hearing loss, unspecified				H8_HL_CON_NAS				2613	362353
VIII Diseases of the ear and mastoid process (H8_)	Other otitis externa (chronic)				H8_EXT_OTH				1871	400759
VIII Diseases of the ear and mastoid process (H8_)	Acute otitis externa, noninfective				H8_EXT_NONINF				461	400759
VIII Diseases of the ear and mastoid process (H8_)	Otitis externa, unspecified				H8_EXT_NAS				3271	400759
VIII Diseases of the ear and mastoid process (H8_)	Other infective otitis externa				H8_EXT_INFNAS				1752	400759
VIII Diseases of the ear and mastoid process (H8_)	Cholesteatoma of external ear				H8_EXT_CHOL				183	400759
VIII Diseases of the ear and mastoid process (H8_)	Cellulitis of external ear				H8_EXT_CELLUL				337	400759
VIII Diseases of the ear and mastoid process (H8_)	Abscess of external ear				H8_EXT_ABSC				414	400759
VIII Diseases of the ear and mastoid process (H8_)	Otitis externa				H8_EXTOTITIS				7249	400759
VIII Diseases of the ear and mastoid process (H8_)	Diseases of external ear				H8_EXTERNAL				11422	400759
VIII Diseases of the ear and mastoid process (H8_)	Other specified disorders of external ear				H8_EXTDISNAS				990	400759
VIII Diseases of the ear and mastoid process (H8_)	Disorder of external ear, unspecified				H8_EXTDISINOTH				863	400759
VIII Diseases of the ear and mastoid process (H8_)	Eustachian salpingitis and obstruction				H8_EUSTSALP				2691	384654
VIII Diseases of the ear and mastoid process (H8_)	Other disorders of Eustachian tube				H8_EUSTNAS				758	384654
VIII Diseases of the ear and mastoid process (H8_)	Other specified/unspecified disorders of ear				H8_EARNAS				73	362353
VIII Diseases of the ear and mastoid process (H8_)	Discontinuity and dislocation of ear ossicles				H8_DISCON				136	384654
VIII Diseases of the ear and mastoid process (H8_)	Chronic suppurative otitis media				H8_CHRON_SUPOTITIS				2262	384654
VIII Diseases of the ear and mastoid process (H8_)	Cholesteatoma of middle ear				H8_CHOLEASTOMA				1548	384654
VIII Diseases of the ear and mastoid process (H8_)	Benign paroxysmal vertigo				H8_BPV				9183	392202
VIII Diseases of the ear and mastoid process (H8_)	Other abnormal auditory perceptions				H8_ABNAUDPER				285	362353
VII Diseases of the eye and adnexa (H7_)	Xanthelasma of eyelid				H7_XANTHELASMA				243	376237
VII Diseases of the eye and adnexa (H7_)	Vitreous prolapse				H7_VITRPROLAPSE				70	394978
VII Diseases of the eye and adnexa (H7_)	Other and unspecified disorders of vitreous body				H7_VITROTH				13168	394978
VII Diseases of the eye and adnexa (H7_)	Other vitreous opacities				H7_VITROPACIT				1098	394978
VII Diseases of the eye and adnexa (H7_)	Crystalline deposits in vitreous body				H7_VITRCRYSTAL				218	394978
VII Diseases of the eye and adnexa (H7_)	Disorders of vitreous body				H7_VITRBODYGLOBE				16606	394978
VII Diseases of the eye and adnexa (H7_)	Subjective visual disturbances				H7_VISUDISTURBSUB				8028	393216
VII Diseases of the eye and adnexa (H7_)	Visual disturbances				H7_VISUDISTURB				17356	393216
VII Diseases of the eye and adnexa (H7_)	Disorder of visual pathways, unspecified				H7_VISUALPATHNAS				51	409190
VII Diseases of the eye and adnexa (H7_)	Blindness or visual impairment, binocular				H7_VISIMPBILATERAL				124	393216
VII Diseases of the eye and adnexa (H7_)	Visual field defects				H7_VISFIELDDEF				2590	393216
VII Diseases of the eye and adnexa (H7_)	Other and unspecified visual disturbances				H7_VISDISTNAS				2663	393216
VII Diseases of the eye and adnexa (H7_)	Vertical strabismus				H7_VERTISTRAB				968	394028
VII Diseases of the eye and adnexa (H7_)	Hyphaema and other vascular disorders of iris and ciliary body				H7_VASCCILIARY				502	390647
VII Diseases of the eye and adnexa (H7_)	Other strabismus				H7_STRABOTH				8023	394028
VII Diseases of the eye and adnexa (H7_)	Other specified and unspecified strabismus				H7_STRABNAS				307	394028
VII Diseases of the eye and adnexa (H7_)	Mechanical strabismus				H7_STRABMECH				56	394028
VII Diseases of the eye and adnexa (H7_)	Stenosis and insufficiency of lacrimal passages				H7_STENOLACRI				2885	376237
VII Diseases of the eye and adnexa (H7_)	Severe visual impairment, monocular				H7_SEVVISIMPMONOC				211	393216
VII Diseases of the eye and adnexa (H7_)	Severe visual impairment, binocular				H7_SEVVISIMPBINOC				136	393216
VII Diseases of the eye and adnexa (H7_)	Scleritis				H7_SCLERITIS				327	390647
VII Diseases of the eye and adnexa (H7_)	Disorders of sclera, cornea, iris and ciliary body				H7_SCLERACORNEA				21534	390647
VII Diseases of the eye and adnexa (H7_)	Retrobulbar neuritis in diseases classified elsewhere				H7_RETROBULBNEURINOTH				102	409190
VII Diseases of the eye and adnexa (H7_)	Retinal vascular occlusion				H7_RETIVASCOCCLUSION				3635	376650
VII Diseases of the eye and adnexa (H7_)	Other retinal disorders in diseases classified elsewhere				H7_RETINODISINOTH				56	376650
VII Diseases of the eye and adnexa (H7_)	Retinoschisis and retinal cysts				H7_RETINOCHISISCYST				633	376650
VII Diseases of the eye and adnexa (H7_)	Retinal vascular disorders				H7_RETINAVASC				3751	376650
VII Diseases of the eye and adnexa (H7_)	Other specified and unspecified retinal disorders				H7_RETINANAS				929	376650
VII Diseases of the eye and adnexa (H7_)	Traction detachment of retina				H7_RETINALDETACHTRACTION				239	376650
VII Diseases of the eye and adnexa (H7_)	Other, unspecified and serous retinal detachments				H7_RETINALDETACHOTH				849	376650
VII Diseases of the eye and adnexa (H7_)	Retinal detachment with retinal break				H7_RETINALDETACHBREAK				4024	376650
VII Diseases of the eye and adnexa (H7_)	Retinal detachments and breaks				H7_RETINALDETACH				12234	376650
VII Diseases of the eye and adnexa (H7_)	Retinal breaks without detachment				H7_RETINALBREAK				4793	376650
VII Diseases of the eye and adnexa (H7_)	Retinal haemorrhage				H7_RETINAHAEMORR				616	376650
VII Diseases of the eye and adnexa (H7_)	Transient retinal artery occlusion				H7_RETARTOCCTRANS				69	376650
VII Diseases of the eye and adnexa (H7_)	Disorders of refraction and accommodation				H7_REFRAACCOMMODIS				8946	394028
VII Diseases of the eye and adnexa (H7_)	Purulent endophthalmitis				H7_PURENDOPHTHALMITIS				153	394978
VII Diseases of the eye and adnexa (H7_)	Ptosis of eyelid				H7_PTOSIS				3079	376237
VII Diseases of the eye and adnexa (H7_)	Pterygium				H7_PTERYGIUM				756	376237
VII Diseases of the eye and adnexa (H7_)	Other proliferative retinopathy				H7_PROLIFRETINOPATHOTH				132	376650
VII Diseases of the eye and adnexa (H7_)	Presbyopia				H7_PRESBYOPIA				1597	394028
VII Diseases of the eye and adnexa (H7_)	Peripheral retinal degeneration				H7_PERIPHRETINADEGEN				888	376650
VII Diseases of the eye and adnexa (H7_)	Other or unspecified paralytic strabismus				H7_PARASTRANAS				196	394028
VII Diseases of the eye and adnexa (H7_)	Paralytic strabismus				H7_PARASTRAB				2085	394028
VII Diseases of the eye and adnexa (H7_)	Fourth [trochlear] nerve palsy				H7_PARASTRA4				627	394028
VII Diseases of the eye and adnexa (H7_)	Third [oculomotor] nerve palsy				H7_PARASTRA3				492	394028
VII Diseases of the eye and adnexa (H7_)	Papilloedema, unspecified				H7_PAPILLOEDEMA				615	409190
VII Diseases of the eye and adnexa (H7_)	Other retinal artery occlusion				H7_OTHRETARTOCC				624	376650
VII Diseases of the eye and adnexa (H7_)	Other disorders of iris and ciliary body				H7_OTHIRISCILIARY				723	390647
VII Diseases of the eye and adnexa (H7_)	Other disorders of conjunctiva				H7_OTHERCONJ				4276	376237
VII Diseases of the eye and adnexa (H7_)	Other endophthalmitis				H7_OTHENDOPHTHALMITIS				145	394978
VII Diseases of the eye and adnexa (H7_)	Other and unspecified disorders of orbit				H7_ORBITNAS				131	376237
VII Diseases of the eye and adnexa (H7_)	Chronic inflammatory disorders of orbit				H7_ORBITINFLAMCHRON				70	376237
VII Diseases of the eye and adnexa (H7_)	Acute inflammation of orbit				H7_ORBITINFLAMACU				185	376237
VII Diseases of the eye and adnexa (H7_)	Disorders of orbit				H7_ORBIT				1305	376237
VII Diseases of the eye and adnexa (H7_)	Other disorders of optic [2nd] nerve and visual pathways				H7_OPTNEUROTH				1839	409190
VII Diseases of the eye and adnexa (H7_)	Optic neuritis				H7_OPTNEURITIS				1295	409190
VII Diseases of the eye and adnexa (H7_)	Disorders of optic nerve, not elsewhere classified				H7_OPTNERVNAS				555	409190
VII Diseases of the eye and adnexa (H7_)	Disorders of optic nerve and visual pathways				H7_OPTNERVE				2991	409190
VII Diseases of the eye and adnexa (H7_)	Other disorders of optic disc				H7_OPTICDISCOTH				343	409190
VII Diseases of the eye and adnexa (H7_)	Optic atrophy				H7_OPTATROPHY				493	409190
VII Diseases of the eye and adnexa (H7_)	Ocular pain				H7_OCUPAIN				2341	407775
VII Diseases of the eye and adnexa (H7_)	Disorders of ocular muscles, binocular movement, accommodation and refraction				H7_OCUMUSCLE				18153	394028
VII Diseases of the eye and adnexa (H7_)	Myopia				H7_MYOPIA				4106	394028
VII Diseases of the eye and adnexa (H7_)	Moderate visual impairment, monocular				H7_MODVISIMPMONOC				105	393216
VII Diseases of the eye and adnexa (H7_)	Moderate visual impairment, binocular				H7_MODVISIMPBINOC				893	393216
VII Diseases of the eye and adnexa (H7_)	Mild or no visual impairment, binocular				H7_MILDVISIMPBINOC				129	393216
VII Diseases of the eye and adnexa (H7_)	Disorders of eyelid, lacrimal system and orbit				H7_LIDLACRIMALORBIT				35944	376237
VII Diseases of the eye and adnexa (H7_)	Dislocation of lens				H7_LENSDISLOCATIO				443	341546
VII Diseases of the eye and adnexa (H7_)	Lagophthalmos				H7_LAGOPHTALMOS				313	376237
VII Diseases of the eye and adnexa (H7_)	Other and unspecified disorders of lacrimal system				H7_LACRINAS				54	376237
VII Diseases of the eye and adnexa (H7_)	Inflammation of lacrimal passages (chronic)				H7_LACRIMINFLAMCHRON				455	376237
VII Diseases of the eye and adnexa (H7_)	Inflammation of lacrimal passages (acute and unspecified)				H7_LACRIMINFLAMACU				475	376237
VII Diseases of the eye and adnexa (H7_)	Disorders of lacrimal system				H7_LACRIMALSYSTEM				14748	376237
VII Diseases of the eye and adnexa (H7_)	Hereditary corneal dystrophies				H7_KERATOCONUS				812	390647
VII Diseases of the eye and adnexa (H7_)	Other keratitis				H7_KERATITISOTH				3542	390647
VII Diseases of the eye and adnexa (H7_)	Keratitis and keratoconjunctivitis in other diseases classified elsewhere				H7_KERATITISINOTH				1049	390647
VII Diseases of the eye and adnexa (H7_)	Keratitis				H7_KERATITIS				12916	390647
VII Diseases of the eye and adnexa (H7_)	Other specified and unspecified disorders of iris and ciliary body				H7_IRISCILIARYNAS				108	390647
VII Diseases of the eye and adnexa (H7_)	Other and unspecified iridocyclitis				H7_IRIDONAS				1179	390647
VII Diseases of the eye and adnexa (H7_)	Anterior Iridocyclitis				H7_IRIDOCYC_ANTER				7152	405029
VII Diseases of the eye and adnexa (H7_)	Iridocyclitis in diseases classified elsewhere				H7_IRIDOCYCLITISINOTH				478	390647
VII Diseases of the eye and adnexa (H7_)	Iridocyclitis				H7_IRIDOCYCLITIS				8016	390647
VII Diseases of the eye and adnexa (H7_)	Chronic iridocyclitis				H7_IRIDOCHRONIC				1551	390647
VII Diseases of the eye and adnexa (H7_)	Acute and subacute iridocyclitis				H7_IRIDOACUTE				6755	390647
VII Diseases of the eye and adnexa (H7_)	Internuclear ophthalmoplegia				H7_INTERNUCOPHTHALMOPLEGIA				97	394028
VII Diseases of the eye and adnexa (H7_)	Intermittent heterotropia				H7_INTERHETEROTRO				1827	394028
VII Diseases of the eye and adnexa (H7_)	Hypermetropia				H7_HYPERMETRO				1979	394028
VII Diseases of the eye and adnexa (H7_)	Hordeolum and other deep inflammation of eyelid				H7_HORDEOLUM				1501	376237
VII Diseases of the eye and adnexa (H7_)	Other and unspecified heterotropia				H7_HETEROTRONAS				73	394028
VII Diseases of the eye and adnexa (H7_)	Heterophoria				H7_HETEROPHORIA				2529	394028
VII Diseases of the eye and adnexa (H7_)	Herpesviral keratitis and keratoconjunctivitis				H7_HERPESKERATITIS				1252	390647
VII Diseases of the eye and adnexa (H7_)	Hereditary retinal dystrophy				H7_HEREDRETINADYST				409	376650
VII Diseases of the eye and adnexa (H7_)	Other and unspecified disorders of globe				H7_GLOBENAS				54	394978
VII Diseases of the eye and adnexa (H7_)	Degenerative conditions of globe				H7_GLOBEDEGENERATED				161	394978
VII Diseases of the eye and adnexa (H7_)	Disorders of globe				H7_GLOBE				708	394978
VII Diseases of the eye and adnexa (H7_)	Glaucoma suspect				H7_GLAUCSUSP				11969	391275
VII Diseases of the eye and adnexa (H7_)	Glaucoma secondary to eye trauma				H7_GLAUCSECTRAUMA				182	391275
VII Diseases of the eye and adnexa (H7_)	Glaucoma secondary to eye inflammation				H7_GLAUCSECINFLAM				238	391275
VII Diseases of the eye and adnexa (H7_)	Glaucoma secondary to drugs				H7_GLAUCSECDRUG				87	391275
VII Diseases of the eye and adnexa (H7_)	Glaucoma, exfoliation				H7_GLAUCOMA_XFG				3424	391275
VII Diseases of the eye and adnexa (H7_)	Primary open-angle glaucoma, strict				H7_GLAUCOMA_POAG				8530	391275
VII Diseases of the eye and adnexa (H7_)	Normotensive glaucoma				H7_GLAUCOMA_NTG				2272	391275
VII Diseases of the eye and adnexa (H7_)	Juvenile Open Angle Glaucoma				H7_GLAUCOMA_JOAG				166	412015
VII Diseases of the eye and adnexa (H7_)	Use of antiglaucoma preparations and miotics				H7_GLAUCOMAMEDICATION				2579	391275
VII Diseases of the eye and adnexa (H7_)	Glaucoma				H7_GLAUCOMA				20906	391275
VII Diseases of the eye and adnexa (H7_)	Primary angle-closure glaucoma				H7_GLAUCCLOSEPRIM				1307	391275
VII Diseases of the eye and adnexa (H7_)	Postprocedural disorders of eye and adnexa, not elsewhere classified				H7_EYEPOSTOP				56	412125
VII Diseases of the eye and adnexa (H7_)	Other disorders of eye and adnexa				H7_EYEOTH				4406	407775
VII Diseases of the eye and adnexa (H7_)	Disorders of eyelid in diseases classified elsewhere				H7_EYELIDINOTH				971	376237
VII Diseases of the eye and adnexa (H7_)	Other inflammation of eyelid				H7_EYELIDINFLAMMATION				3758	376237
VII Diseases of the eye and adnexa (H7_)	Other disorders affecting eyelid function				H7_EYELIDFUNC				206	376237
VII Diseases of the eye and adnexa (H7_)	Other disorders of eyelid				H7_EYELIDDIS				15764	376237
VII Diseases of the eye and adnexa (H7_)	Other degenerative disorders of eyelid and periocular area				H7_EYELIDDEGEN				68	376237
VII Diseases of the eye and adnexa (H7_)	Other specified and unspecified disorders of eye and adnexa				H7_EYEADNEXOTH				1139	407775
VII Diseases of the eye and adnexa (H7_)	Exophthalmic conditions				H7_EXOPTHALMUS				305	376237
VII Diseases of the eye and adnexa (H7_)	Episcleritis				H7_EPISCLERITIS				1546	390647
VII Diseases of the eye and adnexa (H7_)	Epiphora				H7_EPIPHORA				576	376237
VII Diseases of the eye and adnexa (H7_)	Entropion and trichiasis of eyelid				H7_ENTROPION				2533	376237
VII Diseases of the eye and adnexa (H7_)	Ectropion of eyelid				H7_ECTROPION				1149	376237
VII Diseases of the eye and adnexa (H7_)	Divergent concomitant strabismus				H7_DIVERGSTRAB				2548	394028
VII Diseases of the eye and adnexa (H7_)	Other specified and unspecified disorders of lens				H7_DISORDERLENSNAS				237	341546
VII Diseases of the eye and adnexa (H7_)	Diplopia				H7_DIPLOPIA				4062	393216
VII Diseases of the eye and adnexa (H7_)	Degenerative myopia				H7_DEGENMYOPIA				176	394978
VII Diseases of the eye and adnexa (H7_)	Dacryoadenitis				H7_DACRYOADENITIS				212	376237
VII Diseases of the eye and adnexa (H7_)	Colour vision deficiencies				H7_COULOURVISDEF				126	393216
VII Diseases of the eye and adnexa (H7_)	Corneal ulcer				H7_CORNULCER				6118	390647
VII Diseases of the eye and adnexa (H7_)	Corneal pigmentations and deposits				H7_CORNEAPIGMENT				108	390647
VII Diseases of the eye and adnexa (H7_)	Corneal scars and opacities				H7_CORNEALSCAR				689	390647
VII Diseases of the eye and adnexa (H7_)	Other corneal oedema				H7_CORNEALOEDEMA				185	390647
VII Diseases of the eye and adnexa (H7_)	Other and unspecified corneal deformities and disorders				H7_CORNEALNAS				915	390647
VII Diseases of the eye and adnexa (H7_)	Changes in corneal membranes				H7_CORNEALMEMBRANE				54	390647
VII Diseases of the eye and adnexa (H7_)	Corneal degeneration				H7_CORNEALDYSTROPHY				341	390647
VII Diseases of the eye and adnexa (H7_)	Keratoconus				H7_CORNEALDEFORM				700	390647
VII Diseases of the eye and adnexa (H7_)	Convergent concomitant strabismus				H7_CONVERSTRAB				1899	394028
VII Diseases of the eye and adnexa (H7_)	Convergence insufficiency and excess				H7_CONVERGINSUFF				385	394028
VII Diseases of the eye and adnexa (H7_)	Chronic conjunctivitis				H7_CONJUNCTIVITISCHRON				866	376237
VII Diseases of the eye and adnexa (H7_)	Atopic conjunctivitis				H7_CONJUNCTIVITISATOPIC				1353	376237
VII Diseases of the eye and adnexa (H7_)	Conjunctivitis (acute, non atopic)				H7_CONJUNCTIVITISACUNONATOPIC				9871	376237
VII Diseases of the eye and adnexa (H7_)	Conjunctivitis				H7_CONJUNCTIVITIS				32417	376237
VII Diseases of the eye and adnexa (H7_)	conjunctival degenerations and deposits				H7_CONJUNCTDEGDEPOT				613	376237
VII Diseases of the eye and adnexa (H7_)	Other specified and unspecified disorders of conjunctiva				H7_CONJUNAS				238	376237
VII Diseases of the eye and adnexa (H7_)	conjunctival haemorrhage				H7_CONJUHAEMOR				2065	376237
VII Diseases of the eye and adnexa (H7_)	Chorioretinal scars				H7_CHORSCAR				91	376650
VII Diseases of the eye and adnexa (H7_)	Other disorders of choroid				H7_CHOROIDOTH				388	376650
VII Diseases of the eye and adnexa (H7_)	Other specified and unspecified disorders of choroid				H7_CHORNAS				100	376650
VII Diseases of the eye and adnexa (H7_)	Choroidal haemorrhage and rupture				H7_CHORHAEMORRHAGE				87	376650
VII Diseases of the eye and adnexa (H7_)	Choroidal detachment				H7_CHORDETACH				65	376650
VII Diseases of the eye and adnexa (H7_)	Chalazion				H7_CHALAZION				3741	376237
VII Diseases of the eye and adnexa (H7_)	Central retinal artery occlusion				H7_CENTRRETARTOCC				597	376650
VII Diseases of the eye and adnexa (H7_)	Senile cataract				H7_CATARACTSENILE				65235	341546
VII Diseases of the eye and adnexa (H7_)	Other cataract				H7_CATARACTOTHER				19401	341546
VII Diseases of the eye and adnexa (H7_)	Bullous keratopathy				H7_BULLKERATOPATHY				214	390647
VII Diseases of the eye and adnexa (H7_)	Visual impairment including blindness (binocular or monocular)				H7_BLINDANDVISIMPAIRMENT				2047	393216
VII Diseases of the eye and adnexa (H7_)	Other disorders of binocular vision				H7_BINODISTOTH				385	393216
VII Diseases of the eye and adnexa (H7_)	Other disorders of binocular movement				H7_BINOCUMOVOTH				642	394028
VII Diseases of the eye and adnexa (H7_)	Other and unspecified disorders of binocular movement				H7_BINOCUMOVNAS				148	394028
VII Diseases of the eye and adnexa (H7_)	Background retinopathy and retinal vascular changes				H7_BCKRNDRETINOPAT				576	376650
VII Diseases of the eye and adnexa (H7_)	Astigmatism				H7_ASTIGMATISM				1697	394028
VII Diseases of the eye and adnexa (H7_)	Aphakia				H7_APHAKIA				510	341546
VII Diseases of the eye and adnexa (H7_)	Anomalies of pupillary function				H7_ANOMAPUPFUNC				563	407775
VII Diseases of the eye and adnexa (H7_)	Anisometropia and aniseikonia				H7_ANISOMETROPIA				896	394028
VII Diseases of the eye and adnexa (H7_)	Amblyopia ex anopsia				H7_AMBLYANOPSIA				1202	393216
VII Diseases of the eye and adnexa (H7_)	Allergic conjunctivitis				H7_ALLERGICCONJUNCTIVITIS				23665	388516
VII Diseases of the eye and adnexa (H7_)	Pupillary membranes and other adhesions and disruptions of iris and ciliary body				H7_ADHESIOIRIS				60	390647
IV Endocrine, nutritional and metabolic diseases (E4_)	Graves ophthalmopathy				GRAVES_OPHT				691	411490
Rheuma endpoints	Gout, strict definition				GOUT_STRICT				5162	404820
Rheuma endpoints	Other secondary gout				GOUT_SCND				81	402613
Rheuma endpoints	Gout, unspecified				GOUT_NOS				5945	402613
Rheuma endpoints	Gout due to impairment of renal function				GOUT_KIDNEY				266	402613
VI Diseases of the nervous system (G6_)	Generalized epilepsy, strict definition				GE_STRICT				725	399287
VI Diseases of the nervous system (G6_)	Generalized epilepsy, mode (most common among epilepsy diagnosis)				GE_MODE				2440	399290
Diabetes endpoints	Gestational diabetes (for exclusion)				GEST_DIABETES				14718	215592
XII Diseases of the skin and subcutaneous tissue (L12_)	Generalized skin eruption due to drugs and medicaments				GENERALI_SKIN_ERUPT_DRUGS_MEDICAM				1145	411036
VI Diseases of the nervous system (G6_)	Generalized epilepsy				GE				1413	399287
XI Diseases of the digestive system (K11_)	Gastric ulcer - Acute with haemorrhage, drug-induced				GASTRIC_ULCER_ACUTE_W_HAEMORRHAGE				52	412129
VI Diseases of the nervous system (G6_)	Extrapyramidal and movement disorders				G6_XTRAPYR				12518	399663
VI Diseases of the nervous system (G6_)	Lesion of ulnar nerve				G6_ULLNLE				4587	360538
VI Diseases of the nervous system (G6_)	Other and unspecified trigeminal disorders				G6_TRIOTHUNS				454	360538
VI Diseases of the nervous system (G6_)	Trigeminal neuralgia				G6_TRINEU				1777	360538
VI Diseases of the nervous system (G6_)	Thoracic root disorders				G6_THROOT				52	360538
VI Diseases of the nervous system (G6_)	Tetraplegia				G6_TETRAPLE				203	408351
VI Diseases of the nervous system (G6_)	Tarsal tunnel syndrome				G6_TARSTUN				277	360538
VI Diseases of the nervous system (G6_)	Status epilepticus				G6_STATUSEPI				1121	312803
VI Diseases of the nervous system (G6_)	Other diseases of spinal cord				G6_SPINOTH				884	382198
VI Diseases of the nervous system (G6_)	Other and unspecified spinal muscular atrophies				G6_SPINAMUSCOTH				245	410991
VI Diseases of the nervous system (G6_)	Other sleep disorders				G6_SLEEPDISOTH				3588	312803
VI Diseases of the nervous system (G6_)	Sleep apnoea, including avohilmo				G6_SLEEPAPNO_INCLAVO				46975	365206
VI Diseases of the nervous system (G6_)	Sleep apnoea				G6_SLEEPAPNO				43901	366484
VI Diseases of the nervous system (G6_)	Lesion of sciatic nerve				G6_SCIALE				1463	360538
VI Diseases of the nervous system (G6_)	Other and unspecified nerve root and plexus disorders, also in other diseases				G6_ROOTPLEXOTHUNS				5997	360538
VI Diseases of the nervous system (G6_)	Lesion of radial nerve				G6_RADLES				1127	360538
VI Diseases of the nervous system (G6_)	Postzoster neuralgia				G6_POSTZOST				356	360538
VI Diseases of the nervous system (G6_)	Postviral fatigue syndrome				G6_POSTVIRFAT				195	382198
VI Diseases of the nervous system (G6_)	Postpolio syndrome				G6_POSTPOLIO				63	410991
VI Diseases of the nervous system (G6_)	Postprocedural disorders of nervous system				G6_POSTOPNEURO				2427	382198
VI Diseases of the nervous system (G6_)	Other and unspecified polyneuropathies, also in other diseases				G6_POLYOTHUNS				6027	405136
VI Diseases of the nervous system (G6_)	Lesion of plantar nerve				G6_PLANTAR				1922	360538
VI Diseases of the nervous system (G6_)	Phantom limb syndrome				G6_PHANTOM				77	360538
VI Diseases of the nervous system (G6_)	Parkinson's disease				G6_PARKINSON				4681	407500
VI Diseases of the nervous system (G6_)	Paraplegia, diplegia of upper limbs				G6_PARDIPLE				661	408351
VI Diseases of the nervous system (G6_)	Other and unspecified paralytic syndromes				G6_PARALOTHUNS				390	408351
VI Diseases of the nervous system (G6_)	Other neurological diseases				G6_OTHNEU				29983	382198
VI Diseases of the nervous system (G6_)	Other demyelinating diseases of the central nervous system				G6_OTHDEMYEL				1149	409304
VI Diseases of the nervous system (G6_)	Other disorders of nervous system				G6_NEUROOTH				1920	382198
VI Diseases of the nervous system (G6_)	Sequelae of inflammatory diseases of the central nervous system				G6_NEUROINFSEQ				85	409525
VI Diseases of the nervous system (G6_)	Neuralgic amyotrophy				G6_NEURAMYO				54	360538
VI Diseases of the nervous system (G6_)	Systemic atrophies primarily affecting the central nervous system				G6_NEUATR				1190	410991
VI Diseases of the nervous system (G6_)	Nerve, nerve root and plexus disorders				G6_NERPLEX				51643	360538
VI Diseases of the nervous system (G6_)	Narcolepsy and cataplexy				G6_NARCOCATA				198	312803
VI Diseases of the nervous system (G6_)	Myotonic disorders				G6_MYOTDIS				220	408430
VI Diseases of the nervous system (G6_)	Other and unspecified myopathies				G6_MYOPOTHUNS				2544	408430
VI Diseases of the nervous system (G6_)	Other and unspecified myoneural disorders				G6_MYONEUOTHUNS				108	408430
VI Diseases of the nervous system (G6_)	Diseases of the myoneural junction and muscle				G6_MYONEU				3751	408430
VI Diseases of the nervous system (G6_)	Disorders of myoneural junction and muscle in diseases classified elsewhere				G6_MYOMUSCINOTH				208	408430
VI Diseases of the nervous system (G6_)	Myasthenia gravis				G6_MYASTHENIA				461	408430
VI Diseases of the nervous system (G6_)	Muscular dystrophy				G6_MUSDYST				221	408430
VI Diseases of the nervous system (G6_)	Other and unspecified primary disorders of muscles				G6_MUSCOTHUNS				206	408430
VI Diseases of the nervous system (G6_)	MS-disease / Multiple Sclerosis				G6_MS				2409	408561
VI Diseases of the nervous system (G6_)	Monoplegia				G6_MONOPLE				415	408351
VI Diseases of the nervous system (G6_)	Other and unspecified mononeuropathies, also in other diseases				G6_MONOOTHUNS				925	360538
VI Diseases of the nervous system (G6_)	Other and unspecified mononeuropathies of upper limb				G6_MONONPOTHUS				879	360538
VI Diseases of the nervous system (G6_)	Other and unspecified mononeuropathies of lower limb				G6_MONOLOWOTHUNS				842	360538
VI Diseases of the nervous system (G6_)	Mononeuritis multiplex				G6_MONNEURMPLX				75	360538
VI Diseases of the nervous system (G6_)	Mitochondrial myopathy				G6_MITOCMY				104	408430
VI Diseases of the nervous system (G6_)	Migraine with aura and triptan purchases				G6_MIGRAINE_WITH_AURA_TRIPTAN				5229	367565
VI Diseases of the nervous system (G6_)	Migraine with aura, drug-induced				G6_MIGRAINE_WITH_AURA_ADVERSE				331	411850
VI Diseases of the nervous system (G6_)	Migraine with aura				G6_MIGRAINE_WITH_AURA				8970	312803
VI Diseases of the nervous system (G6_)	Migraine without aura and triptan purchases				G6_MIGRAINE_NO_AURA_TRIPTAN				5719	367565
VI Diseases of the nervous system (G6_)	Migraine without aura, drug-induced				G6_MIGRAINE_NO_AURA_ADVERSE				357	411824
VI Diseases of the nervous system (G6_)	Migraine without aura				G6_MIGRAINE_NO_AURA				7593	312803
VI Diseases of the nervous system (G6_)	Migraine				G6_MIGRAINE				20908	312803
VI Diseases of the nervous system (G6_)	Meralgia paraesthetica				G6_MERALGIA				943	360538
VI Diseases of the nervous system (G6_)	Viral meningitis				G6_MENINGVIR				118	409525
VI Diseases of the nervous system (G6_)	Other meningitis				G6_MENINGOTH				456	409525
VI Diseases of the nervous system (G6_)	Bacterial meningitis				G6_MENINGBACT				1055	409525
VI Diseases of the nervous system (G6_)	Other lesions of median nerve				G6_MEDLEOTH				797	360538
VI Diseases of the nervous system (G6_)	Lumbosacral root disorders, not elsewhere classified				G6_LSROOT				371	360538
VI Diseases of the nervous system (G6_)	Lumbosacral plexus disorders				G6_LSPLEX				93	360538
VI Diseases of the nervous system (G6_)	Idiopathic peripheral autonomic neuropathy				G6_IDIOAUT				100	411560
VI Diseases of the nervous system (G6_)	Intercostal neuropathy				G6_ICNEUROP				227	360538
VI Diseases of the nervous system (G6_)	Hydrocephalus				G6_HYDROCEPH				2455	382198
VI Diseases of the nervous system (G6_)	Horner syndrome				G6_HORNER				349	411560
VI Diseases of the nervous system (G6_)	Other and unspecified neuropathies				G6_HERIPOTHUN				121	405136
VI Diseases of the nervous system (G6_)	Hereditary motor and sensory neuropathy				G6_HEREMOSEN				242	405136
VI Diseases of the nervous system (G6_)	Hereditary ataxia				G6_HERATAXIA				369	410991
VI Diseases of the nervous system (G6_)	Hemiplegia				G6_HEMIPLE				1673	408351
VI Diseases of the nervous system (G6_)	Other headache syndromes				G6_HEADACHE				17484	312803
VI Diseases of the nervous system (G6_)	Post-traumatic hydrocephalus, unspecified				G6_HCPOSTRAU				80	409726
VI Diseases of the nervous system (G6_)	Other and unspecified hydrocephalus				G6_HCOTHUNS				547	409726
VI Diseases of the nervous system (G6_)	Obstructive hydrocephalus				G6_HCOBSTR				462	409726
VI Diseases of the nervous system (G6_)	Normal-pressure hydrocephalus				G6_HCNP				1456	409726
VI Diseases of the nervous system (G6_)	Hydrocephalus in other diseases				G6_HCINOTH				154	409726
VI Diseases of the nervous system (G6_)	Communicating hydrocephalus				G6_HCCOMM				635	409726
VI Diseases of the nervous system (G6_)	Guillain-Barre syndrome				G6_GUILBAR				445	405136
VI Diseases of the nervous system (G6_)	Lesion of medial popliteal nerve				G6_FEMMEPOP				99	360538
VI Diseases of the nervous system (G6_)	Lesion of femoral nerve				G6_FEMLE				224	360538
VI Diseases of the nervous system (G6_)	Lesion of lateral popliteal nerve				G6_FEMLAPOP				1432	360538
VI Diseases of the nervous system (G6_)	Other facial nerve disorders				G6_FACOTH				820	360538
VI Diseases of the nervous system (G6_)	Epilepsy				G6_EPLEPSY				12891	312803
VI Diseases of the nervous system (G6_)	Episodal and paroxysmal disorders				G6_EPIPAROX				99378	312803
VI Diseases of the nervous system (G6_)	Toxic encephalopathy				G6_ENCEPHTOX				64	382198
VI Diseases of the nervous system (G6_)	Other encephalitis				G6_ENCEPHOTH				769	409525
VI Diseases of the nervous system (G6_)	Encephalopathy				G6_ENCEPATH				270	382198
VI Diseases of the nervous system (G6_)	Dystonia				G6_DYSTON				1647	399663
VI Diseases of the nervous system (G6_)	Drug-induced myopathy				G6_DRUGMYOP				82	408430
VI Diseases of the nervous system (G6_)	Other acute disseminated demyelination				G6_DISSOTH				300	409304
VI Diseases of the nervous system (G6_)	Disorders of other and unspecified cranial nerves				G6_DISOTHUNS				152	360538
VI Diseases of the nervous system (G6_)	Disorders of brain, other and unspecified				G6_DISBROTHUNS				289	382198
VI Diseases of the nervous system (G6_)	Senile degeneration of the brain, not elsewhere classified				G6_DEGENSEN				120	400185
VI Diseases of the nervous system (G6_)	Other and unspecified degenerative diseases of nervous system				G6_DEGENOTH				625	400185
VI Diseases of the nervous system (G6_)	Other cranial nerve disorders in other disorders				G6_CRAINOTH				77	360538
VI Diseases of the nervous system (G6_)	Cerebral palsy and other paralytic syndromes				G6_CPETAL				3830	408351
VI Diseases of the nervous system (G6_)	Cerebral palsy				G6_CP				533	408351
VI Diseases of the nervous system (G6_)	Other disorders of central nervous system				G6_CNSOTH				325	382198
VI Diseases of the nervous system (G6_)	Intracranial and intraspinal abscess and granuloma				G6_CNSABSC				310	409525
VI Diseases of the nervous system (G6_)	Cluster headache, wide				G6_CLUSTHEADACHE_WIDE				1214	312803
VI Diseases of the nervous system (G6_)	Cluster headache, strict, including avohilmo				G6_CLUSTHEADACHE_STRICT_INCLAVO				1427	410754
VI Diseases of the nervous system (G6_)	Cervical root disorders				G6_CERVROOT				196	360538
VI Diseases of the nervous system (G6_)	Cerebral oedema				G6_CEROEDEMA				51	382198
VI Diseases of the nervous system (G6_)	Cerebral cysts				G6_CERCYST				1755	382198
VI Diseases of the nervous system (G6_)	Causalgia				G6_CAUSALGIA				487	360538
VI Diseases of the nervous system (G6_)	Cauda equina syndrome				G6_CAUDA				329	408351
VI Diseases of the nervous system (G6_)	Carpal tunnel syndrome				G6_CARPTU				24766	360538
VI Diseases of the nervous system (G6_)	Brachial plexus disorders				G6_BRACHPLE				3058	360538
VI Diseases of the nervous system (G6_)	Benign intracranial hypertension				G6_BENINTRAHYP				285	382198
VI Diseases of the nervous system (G6_)	Bell's palsy				G6_BELLPA				3781	360538
VI Diseases of the nervous system (G6_)	Other degenerative diseases of the basal ganglia				G6_BASDEGENOTH				343	399663
VI Diseases of the nervous system (G6_)	Other and unspecified disorders of autonomic nervous system				G6_AUTOTHUNS				84	411560
VI Diseases of the nervous system (G6_)	Autonomic disorders				G6_AUTONOM				621	382198
VI Diseases of the nervous system (G6_)	Atypical facial pain				G6_ATYFAC				1508	360538
VI Diseases of the nervous system (G6_)	Circumscribed brain atrophy				G6_ATROPHCIRCUM				516	400185
VI Diseases of the nervous system (G6_)	Anoxic brain damage				G6_ANOXBRAINDAM				403	382198
VI Diseases of the nervous system (G6_)	Alzheimer disease				G6_ALZHEIMER				10520	401661
VI Diseases of the nervous system (G6_)	Motor neuron disease				G6_ALS				531	184000
VI Diseases of the nervous system (G6_)	Alcohol induced polyneuropathy				G6_ALCOPOLY				278	405136
VI Diseases of the nervous system (G6_)	Degeneration of the brain due to alcohol				G6_ALCODEGEN				643	400185
VI Diseases of the nervous system (G6_)	Alzheimer’s disease, wide definition				G6_AD_WIDE				15617	396564
VI Diseases of the nervous system (G6_)	Acute disseminated encephalitis/encephalomyelitis				G6_ADEM				55	409525
Neurological endpoints	Frontotemporal dementia				FTD				129	392463
Comorbidities of Asthma	Food allergy				FOOD_ALLERGY				84	406900
Gastrointestinal endpoints	Fibrosis of liver				FIBROLIV				157	407801
Cardiometabolic endpoints	Other heart diseases				FG_OTHHEART				85166	210652
IX Diseases of the circulatory system (I9_)	Diseases of arteries, arterioles and capillaries (FINNGEN)				FG_DOAAC				24177	210652
Cardiometabolic endpoints	Cardiovascular diseases (excluding rheumatic etc)				FG_CVD				201529	210652
Cardiometabolic endpoints	Cardiomyopathy (excluding other)				FG_CARDMYO				4458	327015
VI Diseases of the nervous system (G6_)	Focal epilepsy, strict definition				FE_STRICT				6838	399287
VI Diseases of the nervous system (G6_)	Focal epilepsy, mode (most common among epilepsy diagnosis)				FE_MODE				1390	399290
XI Diseases of the digestive system (K11_)	Femoral hernia, bilateral				FEMHER_BILATERAL				81	352418
Rheuma endpoints	Felty syndrome				FELTY				160	402196
VI Diseases of the nervous system (G6_)	Focal epilepsy				FE				7526	399290
Miscellaneous, not yet classified endpoints	Falls/tendency to fall				FALLS				102835	309346
V Mental and behavioural disorders (F5_)	Vascular dementia				F5_VASCDEM				2717	393024
V Mental and behavioural disorders (F5_)	Unspecified organic or symptomatic mental disorder				F5_UNSORG				106	388560
V Mental and behavioural disorders (F5_)	Substance use, excluding alcohol				F5_SUBSNOALCO				7232	385885
V Mental and behavioural disorders (F5_)	Other reaction to severe stress, and adjustment disorders				F5_STRESSOTH				15226	368054
V Mental and behavioural disorders (F5_)	Mental and behavioural disorders due to use of other stimulants, including caffeine				F5_STIMUL				916	404949
V Mental and behavioural disorders (F5_)	Specific development disorders of speech and language				F5_SPEECH				1826	407948
V Mental and behavioural disorders (F5_)	Mental and behavioural disorders due to use of volatile solvents				F5_SOLVENT				81	404949
V Mental and behavioural disorders (F5_)	Sleep disorders, other/unspecified				F5_SLEEP_NOS				893	405229
V Mental and behavioural disorders (F5_)	Sleepwalking [somnambulism]				F5_SLEEPWALKING				67	412114
V Mental and behavioural disorders (F5_)	Disorder of the sleep-wake schedule				F5_SLEEPWAKE				456	405229
V Mental and behavioural disorders (F5_)	Sleep terrors [night terrors]				F5_SLEEPTERRORS				56	405229
V Mental and behavioural disorders (F5_)	Physiological and behavioural disorders associated with sexual development and orientation				F5_SEXUAL				50	400619
V Mental and behavioural disorders (F5_)	Disorders of sexual preference				F5_SEXPREF				63	400619
V Mental and behavioural disorders (F5_)	Sexual dysfunction				F5_SEXDYS				369	400510
V Mental and behavioural disorders (F5_)	Severe mental retardation				F5_SEVRET				72	410843
V Mental and behavioural disorders (F5_)	Mental and behavioural disorders due to sedatives or hypnotics				F5_SEDAHYP				2259	404949
V Mental and behavioural disorders (F5_)	Schizophrenia				F5_SCHZPHR				6708	398386
V Mental and behavioural disorders (F5_)	Specific development disorders of scholastic skills				F5_SCHOLA				1309	407948
V Mental and behavioural disorders (F5_)	Schizoid personality disorder				F5_SCHIZPER				580	400619
V Mental and behavioural disorders (F5_)	Schizotypal disorder				F5_SCHIZOTYP				822	398386
V Mental and behavioural disorders (F5_)	Schizoaffective disorder				F5_SCHIZOAFF				2837	398386
V Mental and behavioural disorders (F5_)	Post-traumatic stress disorder				F5_PTSD				2615	368054
V Mental and behavioural disorders (F5_)	Acute and transient psychotic disorders				F5_PSYTRANS				4464	398386
V Mental and behavioural disorders (F5_)	Other and unspecified nonorganic psychotic disorders				F5_PSYCHOTH				7929	398386
V Mental and behavioural disorders (F5_)	Other and unspecified disorders of psychological development				F5_PSYCHDEVOTH				312	407948
V Mental and behavioural disorders (F5_)	Disorders of psychological development				F5_PSYCHDEV				4233	407948
V Mental and behavioural disorders (F5_)	Unspecified behavioural syndromes associated with physiological disturbances and physical factors +Physiological and behavioural factors associated with disorders of diseases classified elsewhere				F5_PHYSBEHOTH				508	400510
V Mental and behavioural disorders (F5_)	Phobic anxiety disorders				F5_PHOBANX				4847	368054
V Mental and behavioural disorders (F5_)	Pervasive developmental disorders excl. Autism + Asperger				F5_PERVASIVE				310	407948
V Mental and behavioural disorders (F5_)	Other and unspecified disorders of adult personality and behaviour				F5_PERSOTH				173	400619
V Mental and behavioural disorders (F5_)	Enduring personality changes				F5_PERSOCHANGE				124	400619
V Mental and behavioural disorders (F5_)	Persistent mood disorders				F5_PERSMOOD				7361	359290
V Mental and behavioural disorders (F5_)	Personality and behavioural disorders due to brain disease, damage and dysfunction				F5_PERSBEHORG				463	388560
V Mental and behavioural disorders (F5_)	Panic disorder				F5_PANIC				5368	368054
V Mental and behavioural disorders (F5_)	Other and unspecified mental retardation				F5_OTHRET				464	410843
V Mental and behavioural disorders (F5_)	Other specified and unspecified personality disorders				F5_OTHPER				3234	400619
V Mental and behavioural disorders (F5_)	Mental and behavioural disorders due to multiple drug use and use of multiple drugs and use of other psychoactive substances				F5_OTHERSUB				2491	404949
V Mental and behavioural disorders (F5_)	Mental and behavioural disorders due to opioids				F5_OPIOIDS				1197	404949
V Mental and behavioural disorders (F5_)	Obsessive-compulsive disorder				F5_OCD				2175	368054
V Mental and behavioural disorders (F5_)	Nightmares				F5_NIGHTMARES				55	405229
V Mental and behavioural disorders (F5_)	Other neurotic disorders				F5_NEUROTICOTH				1634	368054
V Mental and behavioural disorders (F5_)	Other and unspecified mood [affective] disorders				F5_MOODOTH				2425	359290
V Mental and behavioural disorders (F5_)	Moderate mental retardation				F5_MODRET				190	410843
V Mental and behavioural disorders (F5_)	Mixed and other personality disorders				F5_MIXPER				2817	400619
V Mental and behavioural disorders (F5_)	Mixed specific developmental disorders				F5_MIXEDDEV				654	407948
V Mental and behavioural disorders (F5_)	Mild mental retardation				F5_MILDRET				800	410843
V Mental and behavioural disorders (F5_)	Other mental disorders due to brain damage and dysfunction and to physical disease				F5_MENTORG				3385	388560
V Mental and behavioural disorders (F5_)	Mental disorders, not otherwise specified				F5_MENTALUNSPE				2823	393753
V Mental and behavioural disorders (F5_)	Manic episode				F5_MANIA				992	359290
V Mental and behavioural disorders (F5_)	Kela-code for behavioural disturbances in mental retardation				F5_KELARET				248	410843
V Mental and behavioural disorders (F5_)	Kela-code for severe mental illness				F5_KELAMENT				16578	393753
V Mental and behavioural disorders (F5_)	Insomnia				F5_INSOMNIA				4801	405229
V Mental and behavioural disorders (F5_)	Hypersomnia				F5_HYPERSOMNIA				407	405229
V Mental and behavioural disorders (F5_)	Hyperkinetic disorders (excl. ADHD)				F5_HYPERKIN				524	405153
V Mental and behavioural disorders (F5_)	Histrionic personality disorder				F5_HISPER				148	400619
V Mental and behavioural disorders (F5_)	Mental and behavioural disorders due to hallucinogens				F5_HALLUCIN				160	404949
V Mental and behavioural disorders (F5_)	Habit and impulse disorders				F5_HABIT				496	400619
V Mental and behavioural disorders (F5_)	Gender identity disorders				F5_GENDER				366	400619
V Mental and behavioural disorders (F5_)	Emotionally unstable personality disorder				F5_EMOPER				4551	400619
V Mental and behavioural disorders (F5_)	Emotional disorders and disorders of social functioning with onset specific to childhood				F5_EMOCHILD				1799	405153
V Mental and behavioural disorders (F5_)	Other eating disorders				F5_EATOTH				1716	400510
V Mental and behavioural disorders (F5_)	Dissociative [conversion] disorders				F5_DISSOCIATIVE				1250	368054
V Mental and behavioural disorders (F5_)	Dissocial personality disorder				F5_DISPER				507	400619
V Mental and behavioural disorders (F5_)	Psychotic depression				F5_DEPRESSION_PSYCHOTIC				2149	246352
V Mental and behavioural disorders (F5_)	Dependent personality disorder				F5_DEPPER				656	400619
V Mental and behavioural disorders (F5_)	Unspecified dementia				F5_DEMNAS				4408	388560
V Mental and behavioural disorders (F5_)	Dementia in other diseases classified elsewhere				F5_DEMINOTH				1268	388560
V Mental and behavioural disorders (F5_)	Dementia, including avohilmo				F5_DEMENTIA_INCLAVO				20338	391843
V Mental and behavioural disorders (F5_)	Dementia				F5_DEMENTIA				19157	388560
V Mental and behavioural disorders (F5_)	Persistent delusional disorders				F5_DELUSIO				2554	398386
V Mental and behavioural disorders (F5_)	Delirium, not induced by alcohol and other psychoactive substances				F5_DELIRIUM				3371	388560
V Mental and behavioural disorders (F5_)	Mental and behavioural disorders due to cannabinoids				F5_CANNABIS				1010	404949
V Mental and behavioural disorders (F5_)	Bulimia nervosa (incl. atypical)				F5_BULIMIA				1126	400510
V Mental and behavioural disorders (F5_)	Bipolar affective disorders				F5_BIPO				7569	359290
V Mental and behavioural disorders (F5_)	Behavioural and emotional disorders with onset usually occurring in childhood and adolescence				F5_BEHEMOCHILD				7028	405153
V Mental and behavioural disorders (F5_)	Behavioural syndromes associated with physiological disturbances and physical factors				F5_BEHAVE				11671	400510
V Mental and behavioural disorders (F5_)	Anxious personality disorder				F5_ANXPER				602	400619
V Mental and behavioural disorders (F5_)	Other anxiety disorders				F5_ANXIETY				18903	368054
V Mental and behavioural disorders (F5_)	Anorexia (incl.atypical)				F5_ANOREX				2115	400510
V Mental and behavioural disorders (F5_)	Anankastic personality disorder				F5_ANAPER				1147	400619
V Mental and behavioural disorders (F5_)	Dementia in Alzheimer disease				F5_ALZHDEMENT				6145	388560
V Mental and behavioural disorders (F5_)	All anxiety disorders				F5_ALLANXIOUS				27664	368054
V Mental and behavioural disorders (F5_)	Alcohol dependence				F5_ALCOHOL_DEPENDENCE				10707	385885
V Mental and behavioural disorders (F5_)	Acute alcohol intoxication				F5_ALCOHOLAC				9884	385885
V Mental and behavioural disorders (F5_)	Agoraphobia				F5_AGORAPHOBIA				1003	368054
V Mental and behavioural disorders (F5_)	Disturbance of activity and attention				F5_ADHD				2788	405153
III Diseases of the blood and blood-forming organs and certain disorders involving the immune mechanism (D3_)	Eosinophilic disease (BM)				ESOSINOPHIL_DISEASE				441	230284
V Mental and behavioural disorders (F5_)	Erectile dysfunction				ERECTILE_DYSFUNCTION				2418	179346
Alcohol related diseases	Epileptic seizures related to alcohol				EPISEIZALCO				176	412005
VI Diseases of the nervous system (G6_)	Epileptic seizures related to drugs				EPILEPTIC_SEIZU_RELATED_DRUGS				95	412086
I Certain infectious and parasitic diseases (AB1_)	Enteropathogenic Escherichia coli infection				ENTEROPATH_E_COLI				72	406048
IV Endocrine, nutritional and metabolic diseases (E4_)	Volume depletion				E4_VOLUME				2913	352232
IV Endocrine, nutritional and metabolic diseases (E4_)	Vitamin D deficiency				E4_VIT_D_DEF				482	386985
IV Endocrine, nutritional and metabolic diseases (E4_)	Deficiency of other B group vitamins				E4_VIT_B_DEF				652	386985
IV Endocrine, nutritional and metabolic diseases (E4_)	Vitamin A deficiency				E4_VIT_A_DEF				129	386985
IV Endocrine, nutritional and metabolic diseases (E4_)	Thyrotoxicosis with toxic single thyroid nodule				E4_THYTOXNOD				246	403309
IV Endocrine, nutritional and metabolic diseases (E4_)	Thyrotoxicosis with toxic multinodular goitre				E4_THYTOXGOITMULT				1717	403309
IV Endocrine, nutritional and metabolic diseases (E4_)	Thyrotoxicosis with diffuse goitre				E4_THYTOXGOITDIF				4846	349717
IV Endocrine, nutritional and metabolic diseases (E4_)	Thyrotoxicosis factitia				E4_THYTOXFAC				93	403309
IV Endocrine, nutritional and metabolic diseases (E4_)	Disorder of thyroid, unspecified				E4_THYROIDNASOTH				331	349717
IV Endocrine, nutritional and metabolic diseases (E4_)	Subacute thyroiditis				E4_THYROIDITSUBAC				1050	349717
IV Endocrine, nutritional and metabolic diseases (E4_)	Thyroiditis, unspecified				E4_THYROIDITNAS				446	349717
IV Endocrine, nutritional and metabolic diseases (E4_)	Drug-induced thyroiditis				E4_THYROIDITDRUG				50	349717
IV Endocrine, nutritional and metabolic diseases (E4_)	Chronic thyroiditis				E4_THYROIDITCHRON				119	349717
IV Endocrine, nutritional and metabolic diseases (E4_)	Autoimmune thyroiditis				E4_THYROIDITAUTOIM				539	349717
IV Endocrine, nutritional and metabolic diseases (E4_)	Acute thyroiditis				E4_THYROIDITACU				116	349717
IV Endocrine, nutritional and metabolic diseases (E4_)	Disorders of the thyroid gland				E4_THYROID				62464	349717
IV Endocrine, nutritional and metabolic diseases (E4_)	Diseases of thymus				E4_THYMUSDIS				76	395289
IV Endocrine, nutritional and metabolic diseases (E4_)	Thyroid crisis or storm				E4_THYCRISIS				66	349717
IV Endocrine, nutritional and metabolic diseases (E4_)	Thiamine deficiency				E4_THIA_DEF				155	386985
IV Endocrine, nutritional and metabolic diseases (E4_)	Testicular hypofunction				E4_TESTICHYPO				782	176319
IV Endocrine, nutritional and metabolic diseases (E4_)	Testicular dysfunction, other/unspecified				E4_TESTICDYSNAS				106	176319
IV Endocrine, nutritional and metabolic diseases (E4_)	Disorders of sphingolipid metabolism and other lipid storage disorders				E4_SPHINGOLIP				106	352232
IV Endocrine, nutritional and metabolic diseases (E4_)	Sequelae of malnutrition and other nutritional deficiencies				E4_SEQUMAL				66	386985
IV Endocrine, nutritional and metabolic diseases (E4_)	Unspecified protein-energy malnutrition				E4_PROTMALNAS				127	411657
IV Endocrine, nutritional and metabolic diseases (E4_)	Protein-energy malnutrition of moderate and mild degree				E4_PROTMALMODMILD				211	411657
IV Endocrine, nutritional and metabolic diseases (E4_)	Precocious puberty				E4_PREPUB				135	395289
IV Endocrine, nutritional and metabolic diseases (E4_)	Precocious central puberty				E4_PRECOXCENTPUB				185	395289
IV Endocrine, nutritional and metabolic diseases (E4_)	Disorders of porphyrin and bilirubin metabolism				E4_PORBILIR				315	352232
IV Endocrine, nutritional and metabolic diseases (E4_)	Disorders of plasma-protein metabolism, not elsewhere classified				E4_PLASMAPROT				183	352232
IV Endocrine, nutritional and metabolic diseases (E4_)	Disorders of pituitary gland, other and/or unspecified				E4_PITUDISNAS				161	395289
IV Endocrine, nutritional and metabolic diseases (E4_)	Disorders of phosphorus metabolism and phosphatases				E4_PHOS_MET				128	352232
IV Endocrine, nutritional and metabolic diseases (E4_)	Polycystic ovarian syndrome, consortium definition				E4_PCOS_CONCORTIUM				34388	195922
IV Endocrine, nutritional and metabolic diseases (E4_)	Polycystic ovarian syndrome, broad definition				E4_PCOS_BROAD				3676	223193
IV Endocrine, nutritional and metabolic diseases (E4_)	Polycystic ovarian syndrome				E4_PCOS				1639	218970
IV Endocrine, nutritional and metabolic diseases (E4_)	Disorders of parathyroid gland				E4_PARATHYRO				6968	395289
IV Endocrine, nutritional and metabolic diseases (E4_)	Disorders of parathyroid gland, other and/or unspecified				E4_PARANAS				207	395289
IV Endocrine, nutritional and metabolic diseases (E4_)	Disorder of pancreatic internal secretion, other and/or unspecified				E4_PANCSECNAS				210	409393
IV Endocrine, nutritional and metabolic diseases (E4_)	Primary ovarian failure				E4_OVARFAIL				542	218970
IV Endocrine, nutritional and metabolic diseases (E4_)	Ovarian dysfunction, other/unspecified				E4_OVARDYSNAS				140	218970
IV Endocrine, nutritional and metabolic diseases (E4_)	Ovarian dysfunction				E4_OVARDYS				2309	218970
IV Endocrine, nutritional and metabolic diseases (E4_)	Extreme obesity with alveolar hypoventilation				E4_OBESITYXTRMALV				1177	388210
IV Endocrine, nutritional and metabolic diseases (E4_)	Obesity, other/unspecified				E4_OBESITYNAS				12288	388210
IV Endocrine, nutritional and metabolic diseases (E4_)	Drug-induced obesity				E4_OBESITYDRUG				267	388210
IV Endocrine, nutritional and metabolic diseases (E4_)	Obesity due to excess calories				E4_OBESITYCAL				16976	388210
IV Endocrine, nutritional and metabolic diseases (E4_)	Obesity				E4_OBESITY				23971	388084
IV Endocrine, nutritional and metabolic diseases (E4_)	Other specified/unspecified nutritional deficiencies				E4_NUTRI_DEF_NAS				221	386985
IV Endocrine, nutritional and metabolic diseases (E4_)	Nontoxic goitre/thyroid nodule				E4_NONTOXIC_THYROID				10312	401869
IV Endocrine, nutritional and metabolic diseases (E4_)	Disorder of mineral metabolism, other/unspecified				E4_MINERAL_METNAS				67	352232
IV Endocrine, nutritional and metabolic diseases (E4_)	Disorders of mineral metabolism				E4_MINERAL_MET				2432	352232
IV Endocrine, nutritional and metabolic diseases (E4_)	Disorders of magnesium metabolism				E4_MG_MET				175	352232
IV Endocrine, nutritional and metabolic diseases (E4_)	Magnesium deficiency				E4_MG_DEF				73	386985
IV Endocrine, nutritional and metabolic diseases (E4_)	Metabolic disorder, other/unspecified				E4_METABONAS				79	352232
IV Endocrine, nutritional and metabolic diseases (E4_)	Metabolic disorders				E4_METABOLIA				59949	352232
IV Endocrine, nutritional and metabolic diseases (E4_)	Marasmic kwashiorkor				E4_MARAKWASH				64	411657
IV Endocrine, nutritional and metabolic diseases (E4_)	Malnutrition				E4_MALNUTRITION				524	411657
IV Endocrine, nutritional and metabolic diseases (E4_)	Localized adiposity				E4_LOCALADIP				137	388084
IV Endocrine, nutritional and metabolic diseases (E4_)	Disorder of lipoprotein metabolism, unspecified				E4_LIPOPROTNAS				4383	352232
IV Endocrine, nutritional and metabolic diseases (E4_)	Disorders of lipoprotein metabolism and other lipidaemias				E4_LIPOPROT				43197	352232
IV Endocrine, nutritional and metabolic diseases (E4_)	Lipomatosis, not elsewhere classified				E4_LIPOMATOSIS				74	352232
IV Endocrine, nutritional and metabolic diseases (E4_)	Lipoprotein deficiency				E4_LIPODEF				55	352232
IV Endocrine, nutritional and metabolic diseases (E4_)	Lactose intolerance, other/unspecified				E4_LACTONAS				797	352232
IV Endocrine, nutritional and metabolic diseases (E4_)	Congenital lactase deficiency				E4_LACTOCON				61	352232
IV Endocrine, nutritional and metabolic diseases (E4_)	Hypothyroidism, autoimmune, DX-based				E4_HYTHY_AI_DX				108	411642
IV Endocrine, nutritional and metabolic diseases (E4_)	Hypothyroidism due to medicaments and other exogenous substances				E4_HYTHYSUBS				280	349717
IV Endocrine, nutritional and metabolic diseases (E4_)	Postinfectious hypothyroidism				E4_HYTHYPOSTINF				168	349717
IV Endocrine, nutritional and metabolic diseases (E4_)	Hypothalamic dysfunction, including iatrogenic, not elsewhere classified				E4_HYPOTHALDYSF				58	395289
IV Endocrine, nutritional and metabolic diseases (E4_)	Hypopituitarism				E4_HYPOPIT				2114	395289
IV Endocrine, nutritional and metabolic diseases (E4_)	Hypoparathyroidism				E4_HYPOPARA				1032	395289
IV Endocrine, nutritional and metabolic diseases (E4_)	Hypo-osmolality and hyponatraemia				E4_HYPOOSMNAT				5572	352232
IV Endocrine, nutritional and metabolic diseases (E4_)	Hypokalaemia				E4_HYPOKALAEMIA				3554	352232
IV Endocrine, nutritional and metabolic diseases (E4_)	Drug-induced hypoglycaemia without coma				E4_HYPODRUG				477	409393
IV Endocrine, nutritional and metabolic diseases (E4_)	Nondiabetic hypoglycaemic coma				E4_HYPOCOMA				130	409393
IV Endocrine, nutritional and metabolic diseases (E4_)	Hyperuricaemia without signs of inflammatory arthritis and tophaceous disease				E4_HYPERURI				129	352232
IV Endocrine, nutritional and metabolic diseases (E4_)	Hyperprolactinaemia, drug-induced				E4_HYPERPRO_ADVERSE				169	412012
IV Endocrine, nutritional and metabolic diseases (E4_)	Hyperprolactinaemia				E4_HYPERPRO				1099	395289
IV Endocrine, nutritional and metabolic diseases (E4_)	Hyperfunction of pituitary gland, other and/or unspecified				E4_HYPERPITNAS				53	395289
IV Endocrine, nutritional and metabolic diseases (E4_)	Hyperfunction of pituitary gland				E4_HYPERPIT				1585	395289
IV Endocrine, nutritional and metabolic diseases (E4_)	Hyperparathyroidism				E4_HYPERPARA				6094	395289
IV Endocrine, nutritional and metabolic diseases (E4_)	Hyperosmolality and hypernatraemia				E4_HYPEROSMHNAT				364	352232
IV Endocrine, nutritional and metabolic diseases (E4_)	Hyperlipidaemia, other/unspecified				E4_HYPERLIPNAS				13657	352232
IV Endocrine, nutritional and metabolic diseases (E4_)	Mixed hyperlipidaemia				E4_HYPERLIPMIX				1184	352232
IV Endocrine, nutritional and metabolic diseases (E4_)	Hyperkalaemia				E4_HYPERKALAEMIA				1574	352232
IV Endocrine, nutritional and metabolic diseases (E4_)	Pure hyperglyceridaemia				E4_HYPERGLYCER				629	352232
IV Endocrine, nutritional and metabolic diseases (E4_)	Hyperchylomicronaemia				E4_HYPERCHYLO				61	352232
IV Endocrine, nutritional and metabolic diseases (E4_)	Pure hypercholesterolaemia				E4_HYPERCHOL				30214	352232
IV Endocrine, nutritional and metabolic diseases (E4_)	Sequelae of hyperalimentation				E4_HYPERALISEQ				53	388084
IV Endocrine, nutritional and metabolic diseases (E4_)	Other hyperalimentation				E4_HYPERALI				90	388084
IV Endocrine, nutritional and metabolic diseases (E4_)	Hyperaldosteronism				E4_HYPERALDO				744	395289
IV Endocrine, nutritional and metabolic diseases (E4_)	Graves disease, strict definition				E4_GRAVES_STRICT				3176	409005
IV Endocrine, nutritional and metabolic diseases (E4_)	Graves ophthalmopathy, strict				E4_GRAVES_OPHT_STRICT				598	411583
IV Endocrine, nutritional and metabolic diseases (E4_)	Nontoxic single thyroid nodule				E4_GOITRENOD				2203	349717
IV Endocrine, nutritional and metabolic diseases (E4_)	Nontoxic multinodular goitre				E4_GOITREMULTINOD				6699	349717
IV Endocrine, nutritional and metabolic diseases (E4_)	Nontoxic diffuse goitre				E4_GOITREDIFF				906	349717
IV Endocrine, nutritional and metabolic diseases (E4_)	Other disorders of glucose regulation and pancreatic internal secretion				E4_GLUCOPANCREAS				2788	409393
IV Endocrine, nutritional and metabolic diseases (E4_)	Gilbert syndrome				E4_GILBERT				205	352232
IV Endocrine, nutritional and metabolic diseases (E4_)	Fluid overload				E4_FLUIDOVER				73	352232
IV Endocrine, nutritional and metabolic diseases (E4_)	Other disorders of electrolyte and fluid balance, not elsewhere classified				E4_FLUIDELECTRONAS				241	352232
IV Endocrine, nutritional and metabolic diseases (E4_)	Other disorders of fluid, electrolyte and acid-base balance				E4_FLUIDELECTRO				10530	352232
IV Endocrine, nutritional and metabolic diseases (E4_)	Familial hypercholesterolemia, with ischemic heart disease				E4_FH_IHD				2959	343173
IV Endocrine, nutritional and metabolic diseases (E4_)	Familial hypercholesterolemia				E4_FH				5344	352232
IV Endocrine, nutritional and metabolic diseases (E4_)	Iron deficiency				E4_FE_DEF				437	386985
IV Endocrine, nutritional and metabolic diseases (E4_)	Postprocedural endocrine and metabolic disorders, not elsewhere classified				E4_ENDOMETPOSTOP				3852	352232
IV Endocrine, nutritional and metabolic diseases (E4_)	Disorders of other endocrine glands				E4_ENDOGLAND				16892	395289
IV Endocrine, nutritional and metabolic diseases (E4_)	Endocrine disorders, other/unspecified				E4_ENDODISNAS				627	395289
IV Endocrine, nutritional and metabolic diseases (E4_)	Other endocrine disorders				E4_ENDODIS				1701	395289
IV Endocrine, nutritional and metabolic diseases (E4_)	Disorders of endocrine glands in diseases classified elsewhere				E4_ENDINOTH				50	395289
IV Endocrine, nutritional and metabolic diseases (E4_)	Polyglandular dysfunction				E4_DYSPOLYGL				71	395289
IV Endocrine, nutritional and metabolic diseases (E4_)	Disorders of puberty				E4_DISPUB				461	395289
IV Endocrine, nutritional and metabolic diseases (E4_)	Diabetes insipidus				E4_DIABINSIPIDUS				252	395289
IV Endocrine, nutritional and metabolic diseases (E4_)	Delayed puberty				E4_DELPUB				242	395289
IV Endocrine, nutritional and metabolic diseases (E4_)	Cystic fibrosis				E4_CYSTFIBRO				70	352232
IV Endocrine, nutritional and metabolic diseases (E4_)	Cushing syndrome				E4_CUSHING				326	395289
IV Endocrine, nutritional and metabolic diseases (E4_)	Congenital iodine-deficiency syndrome/hypothyroidism				E4_CONGEIOD				935	349717
IV Endocrine, nutritional and metabolic diseases (E4_)	Carcinoid syndrome				E4_CARCISDR				259	395289
IV Endocrine, nutritional and metabolic diseases (E4_)	Disorder of carbohydrate metabolism, other/unspecified				E4_CARBONAS				100	352232
IV Endocrine, nutritional and metabolic diseases (E4_)	Other disorders of carbohydrate metabolism				E4_CARBO				143	352232
IV Endocrine, nutritional and metabolic diseases (E4_)	Disorders of aromatic amino-acid metabolism				E4_AROMAMINO				96	352232
IV Endocrine, nutritional and metabolic diseases (E4_)	Syndrome of inappropriate secretion of antidiuretic hormone				E4_ANTIDIU				133	395289
IV Endocrine, nutritional and metabolic diseases (E4_)	Secondary systemic amyloidosis				E4_AMYL_SCNDSYST				91	352232
IV Endocrine, nutritional and metabolic diseases (E4_)	Organ-limited amyloidosis				E4_AMYL_ORGAN				97	352232
IV Endocrine, nutritional and metabolic diseases (E4_)	Amyloidosis, other/unspecified				E4_AMYLNAS				448	352232
IV Endocrine, nutritional and metabolic diseases (E4_)	Other disorders of amino-acid metabolism				E4_AMINO				141	352232
IV Endocrine, nutritional and metabolic diseases (E4_)	Alkalosis				E4_ALKALOSIS				65	352232
IV Endocrine, nutritional and metabolic diseases (E4_)	Disorders of adrenal gland, other and/or unspecified				E4_ADRENAS				140	395289
IV Endocrine, nutritional and metabolic diseases (E4_)	Adrenomedullary hyperfunction				E4_ADREMEDHYPER				84	395289
IV Endocrine, nutritional and metabolic diseases (E4_)	Other adrenocortical overactivity				E4_ADREACT				165	395289
IV Endocrine, nutritional and metabolic diseases (E4_)	Adrenocortical insufficiency				E4_ADDISON				1002	395289
IV Endocrine, nutritional and metabolic diseases (E4_)	Acromegaly and pituitary gigantism				E4_ACROMEG				195	395289
IV Endocrine, nutritional and metabolic diseases (E4_)	Acidosis				E4_ACIDOSIS				524	352232
XI Diseases of the digestive system (K11_)	Duodenal ulcer - Unspecified as acute or chronic, without haemorrhage or perforation, drug-induced				DUODENAL_ULCER_UNSPE_ACUTE_CHRONIC_WO_HAEMORRHAGE_PERFORATION				116	412065
VI Diseases of the nervous system (G6_)	Drug-induced tremor				DRUGADVERS_TREMOR				164	412017
XIII Diseases of the musculoskeletal system and connective tissue (M13_)	Drug-induced osteoporosis				DRUGADVERS_OSTEOPO				307	411874
III Diseases of the blood and blood-forming organs and certain disorders involving the immune mechanism (D3_)	Drug-induced neutropenia				DRUGADVERS_NEUTROPENIA				2124	410057
VI Diseases of the nervous system (G6_)	Drug-induced headache, not elsewhere classified				DRUGADVERS_HEADA_NOT_ELSEW_CLASSIFIED				146	412035
XIII Diseases of the musculoskeletal system and connective tissue (M13_)	Drug-induced gout				DRUGADVERS_GOUT				129	412052
VI Diseases of the nervous system (G6_)	Drug-induced dystonia				DRUGADVERS_DYSTON				94	412087
VII Diseases of the eye and adnexa (H7_)	Drug-induced cataract				DRUGADVERS_CATAR				660	411521
IV Endocrine, nutritional and metabolic diseases (E4_)	Drug-induced adrenocortical insufficiency				DRUGADVERS_ADRENOCORTICAL_INSUFFICIENCY				441	411740
Diabetes endpoints	Neovascular glaucoma				DM_NEOVASCULAR_GLAUCOMA				1203	400157
Rheuma endpoints	Dermatopolymyositis (FG)				DERMATOPOLY_FG				430	311210
Dental endpoints	TMD muscular pain linked with fibromyalgia				DENTAL_TMD_FIBRO				10243	401938
Dental endpoints	TMD related pain				DENTAL_TMD				11592	400589
Common endpoint	Any death				DEATH				48208	363973
III Diseases of the blood and blood-forming organs and certain disorders involving the immune mechanism (D3_)	Other and unspecified disorders of white blood cells				D3_WHITEBLOODCELLNAS				1166	404739
III Diseases of the blood and blood-forming organs and certain disorders involving the immune mechanism (D3_)	Von Willebrand disease				D3_VONVILLEBRAND				376	405762
III Diseases of the blood and blood-forming organs and certain disorders involving the immune mechanism (D3_)	Thrombocytopenia, unspecified				D3_THROMBOCYTOPENIANAS				2052	405762
III Diseases of the blood and blood-forming organs and certain disorders involving the immune mechanism (D3_)	Other and unspecified diseases of spleen				D3_SPLEENNAS				110	404739
III Diseases of the blood and blood-forming organs and certain disorders involving the immune mechanism (D3_)	Diseases of spleen				D3_SPLEENDISEASE				450	404739
III Diseases of the blood and blood-forming organs and certain disorders involving the immune mechanism (D3_)	Secondary sideroblastic anaemia				D3_SIDEROANASCND				86	395813
III Diseases of the blood and blood-forming organs and certain disorders involving the immune mechanism (D3_)	Other sideroblastic anaemias				D3_SIDEROANAMIEAOTHER				111	395813
III Diseases of the blood and blood-forming organs and certain disorders involving the immune mechanism (D3_)	Hereditary sideroblastic anaemia				D3_SIDEROANAEMIAHERED				108	395813
III Diseases of the blood and blood-forming organs and certain disorders involving the immune mechanism (D3_)	Sickle-cell disorders				D3_SICKLECELLDIS				56	411270
III Diseases of the blood and blood-forming organs and certain disorders involving the immune mechanism (D3_)	Secondary thrombocytopenia				D3_SCNDTHROMBOCYTOPENIA				330	405762
III Diseases of the blood and blood-forming organs and certain disorders involving the immune mechanism (D3_)	Secondary polycythaemia				D3_SCNDPOLYCYTHAEMIA				657	404739
III Diseases of the blood and blood-forming organs and certain disorders involving the immune mechanism (D3_)	Severe combined immunodeficiency [SCID] with reticular dysgenesis				D3_SCIDA				93	405620
III Diseases of the blood and blood-forming organs and certain disorders involving the immune mechanism (D3_)	Sarcoidosis				D3_SARCOIDOSIS				4399	405620
III Diseases of the blood and blood-forming organs and certain disorders involving the immune mechanism (D3_)	Qualitative platelet defects				D3_QUALIPATELETDEF				117	405762
III Diseases of the blood and blood-forming organs and certain disorders involving the immune mechanism (D3_)	Purpura and other haemorrhagic conditions				D3_PURPURA_AND3_OTHER_HAEMORRHAGIC				4297	405762
III Diseases of the blood and blood-forming organs and certain disorders involving the immune mechanism (D3_)	Other primary thrombocytopenia				D3_OTHPRIMTHROMBOCYTOPENIA				105	405762
III Diseases of the blood and blood-forming organs and certain disorders involving the immune mechanism (D3_)	Other nonthrombocytopenic purpura				D3_OTHNONTHROMBOCYTOPENPURPURA				245	405762
III Diseases of the blood and blood-forming organs and certain disorders involving the immune mechanism (D3_)	Other disorders of white blood cells				D3_OTHERWHITECELL				1614	404739
III Diseases of the blood and blood-forming organs and certain disorders involving the immune mechanism (D3_)	Other diseases of blood and blood-forming organs				D3_OTHERBLOOD				2059	404739
III Diseases of the blood and blood-forming organs and certain disorders involving the immune mechanism (D3_)	Other and unspecified aplastic anaemias				D3_OTHERAPLASTICANAEMIA				317	395813
III Diseases of the blood and blood-forming organs and certain disorders involving the immune mechanism (D3_)	Other specified diseases with participation of lymphoreticular and reticulohistiocytic tissue				D3_OTHDISLYMPHORETANDRETICULOHIST				89	404739
III Diseases of the blood and blood-forming organs and certain disorders involving the immune mechanism (D3_)	Other nutritional anaemias				D3_NUTRIANAEMIAOTHER				300	393684
III Diseases of the blood and blood-forming organs and certain disorders involving the immune mechanism (D3_)	Nonhereditary hypogammaglobulinemia				D3_NONHEREDHYPOGAMMA				295	405620
III Diseases of the blood and blood-forming organs and certain disorders involving the immune mechanism (D3_)	Haemolytic-uraemic syndrome				D3_NONAIHA_OTHER				70	411270
III Diseases of the blood and blood-forming organs and certain disorders involving the immune mechanism (D3_)	Nezelof syndrome				D3_NEFELOF				133	405620
III Diseases of the blood and blood-forming organs and certain disorders involving the immune mechanism (D3_)	Kela reimbursement Agammaglobulinemia (D80-84)				D3_KELA_IMMUDEF				233	405620
III Diseases of the blood and blood-forming organs and certain disorders involving the immune mechanism (D3_)	Idiopathic thrombocytopenic purpura				D3_ITP				882	405762
III Diseases of the blood and blood-forming organs and certain disorders involving the immune mechanism (D3_)	Infarction of spleen				D3_INFARCTSPLEEN				138	404739
III Diseases of the blood and blood-forming organs and certain disorders involving the immune mechanism (D3_)	Certain disorders involving the immune mechanism				D3_IMMUNEMECHANISM				6561	405620
III Diseases of the blood and blood-forming organs and certain disorders involving the immune mechanism (D3_)	Immunodeficiency associated with other major defects				D3_IMMUDEFWITHMAJORDEF				72	405620
III Diseases of the blood and blood-forming organs and certain disorders involving the immune mechanism (D3_)	Other immunodeficiencies				D3_IMMUDEFOTHER				308	405620
III Diseases of the blood and blood-forming organs and certain disorders involving the immune mechanism (D3_)	Other or unspecified immunodeficiency				D3_IMMUDEFNAS				104	405620
III Diseases of the blood and blood-forming organs and certain disorders involving the immune mechanism (D3_)	Other and unspecified immunodeficiencies with predominantly antibody defects				D3_IMMUDEFANTIBODYNAS				357	405620
III Diseases of the blood and blood-forming organs and certain disorders involving the immune mechanism (D3_)	Immunodeficiency with predominantly antibody defects				D3_IMMUDEFANTIBODY				767	405620
III Diseases of the blood and blood-forming organs and certain disorders involving the immune mechanism (D3_)	Immunodeficiencies				D3_IMMUDEF				1464	410717
III Diseases of the blood and blood-forming organs and certain disorders involving the immune mechanism (D3_)	Hereditary spherocytosis				D3_HERESPHERO				76	411270
III Diseases of the blood and blood-forming organs and certain disorders involving the immune mechanism (D3_)	Hereditary deficiency of other clotting factors				D3_HEREDOTHCLOFACTORS				242	405762
III Diseases of the blood and blood-forming organs and certain disorders involving the immune mechanism (D3_)	Hereditary factor VIII deficiency				D3_HEREDFVIIIDEF				80	405762
III Diseases of the blood and blood-forming organs and certain disorders involving the immune mechanism (D3_)	Other and unspecified haemorrhagic conditions				D3_HAEMORRHAGICNAS				441	405762
III Diseases of the blood and blood-forming organs and certain disorders involving the immune mechanism (D3_)	Haemorrhagic disorder due to circulating anticoagulants				D3_HAEMORRHAGCIRGUANTICO				308	405762
III Diseases of the blood and blood-forming organs and certain disorders involving the immune mechanism (D3_)	Haemolytic anaemias				D3_HAEMOLYTICANAEMIA				911	411270
III Diseases of the blood and blood-forming organs and certain disorders involving the immune mechanism (D3_)	Familial erythrocytosis				D3_FAMIERYTHROCYTOCIS				151	404739
III Diseases of the blood and blood-forming organs and certain disorders involving the immune mechanism (D3_)	Disseminated intravascular coagulation [defibrination syndrome]				D3_DISSEINTRAVASCCOAG				90	405762
III Diseases of the blood and blood-forming organs and certain disorders involving the immune mechanism (D3_)	Selective deficiency of immunoglobulin A [IgA]y				D3_DEF_IIGA				126	405620
III Diseases of the blood and blood-forming organs and certain disorders involving the immune mechanism (D3_)	Selective deficiency of immunoglobulin G [IgG] subclasses				D3_DEF_IGG				200	405620
III Diseases of the blood and blood-forming organs and certain disorders involving the immune mechanism (D3_)	Cyst of spleen				D3_CYSTSPLEEN				53	404739
III Diseases of the blood and blood-forming organs and certain disorders involving the immune mechanism (D3_)	Common variable immunodeficiency with predominant abnormalities of B-cell numbers and function				D3_CVID_BCELL				72	405620
III Diseases of the blood and blood-forming organs and certain disorders involving the immune mechanism (D3_)	Other or unspecified common variable immunodeficiency				D3_CVIDNAS				96	405620
III Diseases of the blood and blood-forming organs and certain disorders involving the immune mechanism (D3_)	Common variable immunodeficiency				D3_CVID				184	405620
III Diseases of the blood and blood-forming organs and certain disorders involving the immune mechanism (D3_)	Defects in the complement system				D3_COMPLEMENTDEF				186	405620
III Diseases of the blood and blood-forming organs and certain disorders involving the immune mechanism (D3_)	Combined immunodeficiencies				D3_COMBIMMUDEF				334	405620
III Diseases of the blood and blood-forming organs and certain disorders involving the immune mechanism (D3_)	Other coagulation defects				D3_COAGOTHER				2154	405762
III Diseases of the blood and blood-forming organs and certain disorders involving the immune mechanism (D3_)	Coagulation defects, purpura and other haemorrhagic conditions				D3_COAGDEF_PURPUR_HAEMORRHAGIC				6419	405762
III Diseases of the blood and blood-forming organs and certain disorders involving the immune mechanism (D3_)	Other and unspecified coagulation defects				D3_COAGDEFNAS				1375	405762
III Diseases of the blood and blood-forming organs and certain disorders involving the immune mechanism (D3_)	Chronic Coagulation defects				D3_COAGDEF				697	411484
III Diseases of the blood and blood-forming organs and certain disorders involving the immune mechanism (D3_)	Other diseases of blood and blood-forming organs				D3_BLOODOTHER				7442	404739
III Diseases of the blood and blood-forming organs and certain disorders involving the immune mechanism (D3_)	Other and unspecified diseases of blood and blood-forming organs				D3_BLOODNAS				705	404739
III Diseases of the blood and blood-forming organs and certain disorders involving the immune mechanism (D3_)	Other and unspecified iron deficiency				D3_ANAEMIA_IRONDEF_NAS				11336	393684
III Diseases of the blood and blood-forming organs and certain disorders involving the immune mechanism (D3_)	Iron deficiency anaemia secondary to blood loss (chronic)				D3_ANAEMIA_IRONDEF_BLOODLOSS				5343	393684
III Diseases of the blood and blood-forming organs and certain disorders involving the immune mechanism (D3_)	Iron deficiency anaemia				D3_ANAEMIA_IRONDEF				15153	393684
III Diseases of the blood and blood-forming organs and certain disorders involving the immune mechanism (D3_)	Folate deficiency anaemia				D3_ANAEMIA_FOLATEDEF				202	393684
III Diseases of the blood and blood-forming organs and certain disorders involving the immune mechanism (D3_)	Vitamin B12 deficiency anaemia				D3_ANAEMIA_B12_DEF				3694	393684
III Diseases of the blood and blood-forming organs and certain disorders involving the immune mechanism (D3_)	Other and unspecified anaemias				D3_ANAEMIANAS				14895	395813
III Diseases of the blood and blood-forming organs and certain disorders involving the immune mechanism (D3_)	Anaemia in chronic diseases classified elsewhere				D3_ANAEMIAINCHRONICDISEASE				627	395813
III Diseases of the blood and blood-forming organs and certain disorders involving the immune mechanism (D3_)	Anaemias				D3_ANAEMIA				30092	94450
III Diseases of the blood and blood-forming organs and certain disorders involving the immune mechanism (D3_)	Allergic purpura				D3_ALLERGPURPURA				939	405762
III Diseases of the blood and blood-forming organs and certain disorders involving the immune mechanism (D3_)	Other autoimmune haemolytic anaemias				D3_AIHA_OTHER				302	411270
III Diseases of the blood and blood-forming organs and certain disorders involving the immune mechanism (D3_)	Agranulocytosis				D3_AGRANULOCYTOSIS				3462	404739
III Diseases of the blood and blood-forming organs and certain disorders involving the immune mechanism (D3_)	Acute posthaemorrhagic anaemia				D3_ACUTEPOSTBLEEDANAEMIA				1057	395813
III Diseases of the blood and blood-forming organs and certain disorders involving the immune mechanism (D3_)	Other and unspecified acquired haemolytic anaemias				D3_ACQHAEMOLYTICANAEMIANAS				263	411270
III Diseases of the blood and blood-forming organs and certain disorders involving the immune mechanism (D3_)	Acquired haemolytic anaemia				D3_ACQHAEMOLYTICANAEMIA				654	411270
Comorbidities of Diabetes	STROKE				C_STROKE				43132	297867
I Certain infectious and parasitic diseases (AB1_)	Enterocolitis due to Clostridium difficile				C_DIFFICILE_ENTEROCOLITIS				3384	406048
Rheuma endpoints	Arthropathy in Crohn disease				CROHN_ARTHR				298	408058
Rheuma endpoints	CR(E)ST syndrome				CREST				408	411773
Interstitial lung disease endpoints	Continuous positive airway pressure				CPAP				8057	178277
COPD and related endpoints	COPD related to chronic (opportunist) infections				COPD_OPPORTUNIST_INFECTIONS				649	393004
COPD and related endpoints	Later onset COPD				COPD_LATER				11519	172988
Comorbidities of COPD	COPD-related respiratory insufficiency				COPD_INSUFFICIENCY				3677	393004
COPD and related endpoints	Early onset COPD				COPD_EARLY				7658	393004
Cardiometabolic endpoints	Congenital malformations of heart and great arteries				CONGEN_HEART_ARTER				4270	407911
Gastrointestinal endpoints	Pseudopolyposis of colon				COLONPSEUDOP				82	392974
I Certain infectious and parasitic diseases (AB1_)	Cytomegaloviral pneumonitis				CMV_PNEUMONIA				50	411593
I Certain infectious and parasitic diseases (AB1_)	Cytomegaloviral hepatitis				CMV_HEPATITIS				72	411593
Other, not yet classified endpoints (same as #MISC)	Chronic myeloid leukaemia [CML], BCR/ABL-positive				CML				258	409880
[truncated: 411 more rows]

## Sheet: Supplementary Data 5
Supplementary Data 5. CFHR5 coding variants identified in 6,404 chromosomes of the 1000 Genomes (1KG) cohort
For detailed information of population and superpopulations, visit https://www.internationalgenome.org
Participant	Family	Population	Superpopulation	Gender	Relationship	CFHR5 coding variation
						rsID	rs565457964.1	rs565457964.2	rs139017763
						CHROM	chr1	chr1	chr1
						POS (hg38)	196994128	196994128	196996063
						REF=0	C	C	G
						ALT=1	CA	CAA	A
HG00114	HG00114	GBR	EUR	male	unrelated		0|0	0|0	1|0
HG00119	HG00119	GBR	EUR	male	unrelated		0|0	0|0	1|0
HG00148	HG00148	GBR	EUR	male	unrelated		0|0	0|0	1|0
HG00149	HG00149	GBR	EUR	male	unrelated		0|0	0|0	1|0
HG00173	HG00173	FIN	EUR	female	unrelated		0|0	0|0	1|0
HG00179	HG00179	FIN	EUR	female	unrelated		0|0	1|0	0|0
HG00181	HG00181	FIN	EUR	male	unrelated		0|0	1|1	0|0
HG00268	HG00268	FIN	EUR	female	unrelated		0|0	1|0	0|0
HG00276	HG00276	FIN	EUR	female	unrelated		0|0	1|0	0|0
HG00310	HG00310	FIN	EUR	male	unrelated		0|0	1|0	0|0
HG00315	HG00315	FIN	EUR	female	unrelated		0|0	0|0	1|0
HG00327	HG00327	FIN	EUR	female	unrelated		0|0	0|0	1|0
HG00329	HG00329	FIN	EUR	male	unrelated		0|0	1|0	0|0
HG00360	HG00360	FIN	EUR	male	unrelated		0|0	0|0	1|0
HG00361	HG00361	FIN	EUR	female	unrelated		0|0	0|0	1|0
HG00369	HG00369	FIN	EUR	male	unrelated		0|0	0|0	1|0
HG01124	CLM04	CLM	AMR	male	father		0|0	0|0	1|0
HG01126	CLM04	CLM	AMR	male	child		0|0	0|0	1|0
HG01372	CLM36	CLM	AMR	female	mother		0|0	0|0	1|0
HG01455	CLM51	CLM	AMR	male	father		0|0	0|0	1|0
HG01622	IBS017	IBS	EUR	female	child		0|0	0|0	1|0
HG01623	IBS017	IBS	EUR	female	mother		0|0	0|0	1|0
HG01680	IBS029	IBS	EUR	male	father		0|0	0|0	1|0
HG01681	IBS029	IBS	EUR	female	child		0|0	0|0	1|0
HG01958	BB10	ACB	AFR	female	mother		0|0	0|0	1|0
HG01959	BB10	ACB	AFR	female	child		0|0	0|0	1|0
HG02660	PK15	PJL	SAS	male	father		1|0	0|0	0|0
NA07019	1340	CEU	EUR	female	mother		1|0	0|0	0|0
NA07056	1340	CEU	EUR	female	ceph		1|0	0|0	0|0
NA12718	1358	CEU	EUR	female	ceph		0|0	0|0	1|0
NA12843	1458	CEU	EUR	female	ceph		0|0	0|0	1|0
NA20127	2446	ASW	AFR	female	mother		1|0	0|0	0|0
NA20128	2446	ASW	AFR	female	child		1|0	0|0	0|0
NA20342	2488	ASW	AFR	male	father		0|0	1|0	0|0
NA20531	NA20531	TSI	EUR	female	unrelated		0|0	1|0	0|0
NA20809	NA20809	TSI	EUR	male	unrelated		1|0	0|0	0|0
NA20813	NA20813	TSI	EUR	female	unrelated		0|0	1|0	0|0

## Sheet: Supplementary Data 6
Supplementary Data 6: Frequency of CFHR5 coding variants in unrelated 1KG participants (n=934 individuals)
EUR, Europeans; FIN, Finns; NFE, non-Finnish Europeans
CFHR5 variant	carrier frequency in unrelated 1KG participants					allele frequency in unrelated 1KG participants
	overall (n=934)	EUR (n=294)	FIN (n=99)	all-FIN (n=835)	NFE (n=195)	overall (n=1,868)	EUR (n=588)	FIN (n=198)	all-FIN (n=1,670)	NFE (n=390)
p.Gly278Ser (n)	0.0107 (10)	0.034 (10)	0.0606 (6)	0.0048 (4)	0.0205 (4)	0.0054 (10)	0.017 (10)	0.0303 (6)	0.0024 (4)	0.0103 (4)
p.Glu163insAA (n)	0.0086 (8)	0.0272 (8)	0.0606 (6)	0.0024 (2)	0.0103 (2)	0.0048 (9)	0.0153 (9)	0.0354 (7)	0.0012 (2)	0.0051 (2)
p.Glu163insA (n)	0.0011 (1)	0.0034 (1)	0 (0)	0.0012 (1)	0.0051 (1)	0.0005 (1)	0.0017 (1)	0 (0)	0.0006 (1)	0.0026 (1)

## Sheet: Supplementary Data 7
Supplementary Data 7. CFH region AMD lead variants and SVs with AF>1% as identified by short- and long-read sequencing of 6,406 chromosomes from the 1KG cohort
SNP ID	Description	#CHROM	POS (hg38)	[3]END	[5]SVTYPE	[6]AF (1KG)	[7]SVLEN	REF(=0)	ALT(=1)	Comments
rs187328863	Lores-Motta 1	chr1	196411028	NA	SNP	T=0.009681/48	NA	C	T	intronic in KCNT2
HGSV_15053	SV	chr1	196633554	196634907	DEL	0.0340412	-1353	C	<DEL>	SV
rs148553336	Lores-Motta 2	chr1	196644043	NA	SNP	C=0.002811/14	NA	T	C	intergenic (upstream of CFH); present in only 1 participant in Lores-Motta AMD cohort
rs570618	Lores-Motta 3	chr1	196687934	NA	SNP	T=0.2183/1093	NA	G	T	intronic in CFH; in high LD (r2=0.99) with CFH p.Tyr402His = rs1061170
rs28664709	FIN_MP2	chr1	196702087	NA	SNP	G=0.269988/1352	NA	A	G	fine-mapped lead signal in FinnGen
rs6677604	Lores-Motta 4	chr1	196717788	NA	SNP	A=0.25406/1272	NA	G	A	CFHR3-CFHR1 deletion tag SNP
rs7540032	FIN_MP1	chr1	196732154	NA	SNP	T=0.484229/2425	NA	C	T	fine-mapped lead signal in FinnGen
rs10922109	Lores-Motta 5	chr1	196735502	NA	SNP	C=0.489694/2452	NA	A	C	intronic in CFH; A is the AMD protective allele (strongest association among the 8 tested)
rs35292876	Lores-Motta 6	chr1	196737512	NA	SNP	T=0.006246/31	NA	C	T	CFH synonymous coding variant p.His878His
HGSV_15069	SV (CFHR1_3del)	chr1	196755587	196846587	DEL	0.27233	-91000	A	<DEL>	SV (common CFHR1_CFHR3 deletion)
HGSV_15081	SV	chr1	196810073	196810124	INS	0.207058	97	T	<INS:ME:ALU>	SV
HGSV_15086	SV (CFHR1_4del)	chr1	196814543	196935693	DEL	0.0190506	-121150	T	<DEL>	SV; CFHR4 deletion variant from Castellanis et al. PNAS 2018
rs61818925	Lores-Motta 8	chr1	196846320	NA	SNP	T=0.353998/1773	NA	G	T	intergenic (downstream of CFHR1 and upstream of CFHR4); G (probably) risk conferring
HGSV_15096.1	SV	chr1	196885463	196885360	DEL	NA		AAGATATATATATTATATATTTATATTTATATATATATGATATATATGATATATATCATATATATATGATATATATATGATATATATCATATATATGATATATATATATGATATATATCATATATATATATAT	A	SV
HGSV_15096.2	SV	chr1	196885464	196885567	DEL	0.0124922	-103	A	<DEL>	SV
HGSV_15100	SV	chr1	196917129	196917180	INS	0.199719	280	T	<INS:ME:ALU>	SV
rs79351096	FIN_CFHR2mis	chr1	196949611	NA	SNP	A=0.014366/72	NA	G	A	CFHR2 missense variant, in FinnGen finemapping credible set
rs191281603	Lores-Motta 9	chr1	196989521	NA	SNP	G=0.001874/9		C	G	intronic in CFHR5
rs565457964.1	FIN_CFHR5fs1	chr1	196994128		INDEL	CA=0.000937/6		C	CA	protective frameshift variant in non-Finns
rs565457964.2	FIN_CFHR5fs2	chr1	196994128		INDEL	CAA=0.002/10		C	CAA	protective frameshift variant (OR for AMD=0.68), 8.67-fold enriched in Finns
rs139017763	FIN_CFHR5mis	chr1	196996063		SNP	A=0.003435/17		G	A	CFHR5 missense variant, in FinnGen finemapping credible set
HGSV_15114	SV	chr1	197027337	197027401	DUP	0.018426	64	A	<DUP>	SV
HGSV_15123	SV	chr1	197180632	197180632	INS	0.018426	2392	T	<INS>	SV
rs139686286	FIN_MP3	chr1	197298923	NA	SNP	T=0.004685/23	NA	G	T	fine-mapped lead signal in FinnGen

## Sheet: Supplementary Data 8
Supplementary Data 8. CFH region haplotypes across ethnicities based on regional variation identified in the 1KG cohort
HC, haplotype count
SNP ID	Description	#CHROM	POS (hg38)	[3]END	[5]SVTYPE	[6]AF (1KG)	[7]SVLEN	REF(=0)	ALT(=1)	HC=1296	HC=1206	HC=1057	HC=322	HC=319	HC=210	HC=162	HC=151	HC=106	HC=93	HC=75	HC=68	HC=54	HC=53	HC=51	HC=50	HC=48	HC=48	HC=47	HC=45	HC=45	HC=36	HC=35	HC=35	HC=33	HC=31	HC=31	HC=29	HC=18	HC=17	HC=17	HC=15	HC=13	HC=12	HC=12	HC=12	HC=11	HC=11	HC=11	HC=11
rs187328863	Lores-Motta 1	chr1	196411028	NA	SNP	T=0.009681/48	NA	C	T	0	0	0	0	0	0	0	0	0	0	0	0	0	0	1	0	0	0	0	0	0	0	0	0	0	0	0	0	0	0	0	0	0	0	0	0	0	0	0	0
HGSV_15053	SV	chr1	196633554	196634907	DEL	0.0340412	-1353	C	<DEL>	0	0	0	0	0	0	0	1	0	0	0	0	0	0	0	0	0	0	0	0	0	0	0	0	0	0	0	0	0	0	0	1	0	0	0	0	0	0	0	0
rs148553336	Lores-Motta 2	chr1	196644043	NA	SNP	C=0.002811/14	NA	T	C	0	0	0	0	0	0	0	0	0	0	0	0	0	0	0	0	0	0	0	0	0	0	0	0	0	0	0	0	0	0	0	0	0	0	0	0	0	0	0	0
rs570618	Lores-Motta 3	chr1	196687934	NA	SNP	T=0.2183/1093	NA	G	T	0	0	1	0	0	0	0	0	0	0	0	1	0	0	1	0	0	1	0	0	0	0	0	0	0	0	1	0	0	0	1	0	0	0	1	1	0	0	0	1
rs28664709	FGAMD2	chr1	196702087	NA	SNP	G=0.269988/1352	NA	A	G	0	0	1	0	0	0	0	0	0	0	0	1	0	1	1	1	0	1	0	0	0	0	1	1	0	0	1	1	0	0	1	0	0	0	1	1	0	0	0	1
rs6677604	Lores-Motta 4	chr1	196717788	NA	SNP	A=0.25406/1272	NA	G	A	1	0	0	0	0	0	0	1	0	0	0	0	0	0	0	0	0	0	0	1	0	0	0	0	1	0	0	0	1	0	0	0	1	0	0	0	0	0	0	0
rs7540032	FGAMD1	chr1	196732154	NA	SNP	T=0.484229/2425	NA	C	T	1	1	0	0	0	0	0	1	0	0	0	0	1	0	0	0	1	0	0	1	0	0	0	0	1	1	0	0	1	0	0	1	1	1	0	0	1	1	0	0
rs10922109	Lores-Motta 5	chr1	196735502	NA	SNP	C=0.489694/2452	NA	A	C	0	0	1	1	1	1	1	0	0	1	1	1	0	1	1	1	0	1	1	0	1	1	1	1	0	0	1	1	0	0	1	0	0	0	1	1	0	0	1	1
rs35292876	Lores-Motta 6	chr1	196737512	NA	SNP	T=0.006246/31	NA	C	T	0	0	0	0	0	0	0	0	0	0	0	0	0	0	0	0	0	0	0	0	0	0	0	0	0	0	1	0	0	0	0	0	0	0	0	0	0	0	0	0
HGSV_15069	SV (CFHR1_3del)	chr1	196755587	196846587	DEL	0.27233	-91000	A	<DEL>	1	0	0	0	0	0	0	1	1	0	0	0	0	0	0	0	0	0	0	0	0	0	0	0	1	0	0	0	1	0	0	0	1	0	0	0	1	0	1	0
HGSV_15081	SV	chr1	196810073	196810124	INS	0.207058	97	T	<INS:ME:ALU>	0	0	0	1	1	0	1	0	0	0	0	1	0	1	0	1	0	0	1	0	0	1	1	1	0	0	0	0	0	0	1	0	0	0	0	0	0	1	0	0
HGSV_15086	SV (CFHR1_4del)	chr1	196814543	196935693	DEL	0.0190506	-121150	T	<DEL>	0	0	0	0	0	0	0	0	0	0	0	0	0	0	0	0	0	0	0	0	0	0	0	0	0	1	0	0	0	0	0	0	0	0	0	0	0	0	0	1
rs61818925	Lores-Motta 8	chr1	196846320	NA	SNP	T=0.353998/1773	NA	G	T	0	1	0	0	1	0	0	0	0	1	0	1	0	0	0	1	1	1	1	0	1	0	1	1	0	0	0	0	0	0	1	1	1	0	0	1	0	1	0	0
HGSV_15096.1	SV	chr1	196885463	196885360	DEL	NA	NA	AAGATATATATATTATATATTTATATTTATATATATATGATATATATGATATATATCATATATATATGATATATATATGATATATATCATATATATGATATATATATATGATATATATCATATATATATATAT	A	0	0	0	0	0	0	0	0	0	0	0	0	0	0	0	0	0	0	0	0	0	0	1	0	0	0	0	0	0	0	0	0	0	0	0	0	0	0	0	0
HGSV_15096.2	SV	chr1	196885464	196885567	DEL	0.0124922	-103	A	<DEL>	0	0	0	0	0	0	0	0	0	0	0	0	0	0	0	0	0	0	0	0	0	0	1	0	0	0	0	0	0	0	0	0	0	0	0	0	0	0	0	0
HGSV_15100	SV	chr1	196917129	196917180	INS	0.199719	280	T	<INS:ME:ALU>	0	0	0	1	1	0	0	0	0	1	1	1	0	1	0	1	1	0	0	0	0	1	0	0	0	0	0	0	1	0	0	0	0	1	1	1	0	1	0	0
rs79351096	FIN_CFHR2mis	chr1	196949611	NA	SNP	A=0.014366/72	NA	G	A	0	0	0	0	0	0	0	0	0	0	0	0	0	0	0	0	0	0	0	0	0	1	0	0	0	0	0	0	0	0	0	0	0	0	0	0	0	0	0	0
rs191281603	Lores-Motta 9	chr1	196989521	NA	SNP	G=0.001874/9		C	G	0	0	0	0	0	0	0	0	0	0	0	0	0	0	0	0	0	0	0	0	0	0	0	0	0	0	0	0	0	0	0	0	0	0	0	0	0	0	0	0
rs565457964.1	1KG_CFHR5fs2	chr1	196994128		INDEL	CA=0.000937/6		C	CA	0	0	0	0	0	0	0	0	0	0	0	0	0	0	0	0	0	0	0	0	0	0	0	0	0	0	0	0	0	0	0	0	0	0	0	0	0	0	0	0
rs565457964.2	FGAMD4	chr1	196994128		INDEL	CAA=0.002/10		C	CAA	0	0	0	0	0	0	0	0	0	0	0	0	0	0	0	0	0	0	0	0	0	0	0	0	0	0	0	0	0	0	0	0	0	0	0	0	0	0	0	0
rs139017763	FGAMD3	chr1	196996063		SNP	A=0.003435/17		G	A	0	0	0	0	0	0	0	0	0	0	0	0	0	0	0	0	0	0	0	0	0	0	0	0	0	0	0	0	0	0	0	0	0	0	0	0	0	0	0	0
HGSV_15114	SV	chr1	197027337	197027401	DUP	0.018426	64	A	<DUP>	0	0	0	0	0	0	0	0	0	0	0	0	0	0	0	0	0	0	0	0	0	0	0	0	1	0	0	0	0	0	0	0	0	0	0	0	0	0	0	0
HGSV_15123	SV	chr1	197180632	197180632	INS	0.018426	2392	T	<INS>	0	0	0	0	0	0	0	0	0	0	0	0	0	0	0	0	0	0	0	0	0	0	1	0	0	0	0	0	0	0	0	0	0	0	0	0	0	0	0	0
rs139686286	FIN_MP3	chr1	197298923	NA	SNP	T=0.004685/23	NA	G	T	0	0	0	0	0	0	0	0	0	0	0	0	0	0	0	0	0	0	0	0	0	0	0	0	0	0	0	0	0	0	0	0	0	0	0	0	0	0	0	0
[truncated: 214 more columns]

## Sheet: Supplementary Data 9
Supplementary Data 9. Distribution of CFH region haplotypes across 1KG super-populations and Finns
Abbreviations: FIN%FIN, proportion of respective haplotype among all Finnish halpotypes in the 1KG cohort; FIN%ALL, proportion of Finns among all carriers of the respective haplotype in the 1KG cohort
SNP ID	Description	#CHROM	POS (hg38)	[3]END	[5]SVTYPE	[6]AF (1000G)	[7]SVLEN	REF(=0)	ALT(=1)		H#1	H#2	H#3	H#4	H#5	H#6	H#7	H#8	H#9	H#10	H#11	H#12	H#13	H#14	H#15	H#16	H#17	H#18	H#19	H#20	H#21	H#22	H#23	H#24	H#25	H#26	H#27	H#28	H#29	H#30	H#31	H#32	H#33	H#34	H#35	H#36	H#37	H#38	H#39
rs187328863	Lores-Motta 1	chr1	196411028	NA	SNP	T=0.009681/48	NA	C	T		0	0	0	0	0	0	0	0	0	0	0	0	0	0	0	0	1	0	0	0	0	0	0	0	0	0	0	0	0	0	0	0	0	0	0	0	0	0	0
HGSV_15053	SV	chr1	196633554	196634907	DEL	0.0340412	-1353	C	<DEL>		0	0	0	0	0	0	0	1	0	0	0	0	0	0	0	0	0	0	0	0	0	0	0	0	0	0	0	0	0	0	1	0	0	0	0	0	0	0	0
rs148553336	Lores-Motta 2	chr1	196644043	NA	SNP	C=0.002811/14	NA	T	C		0	0	0	0	0	0	0	0	0	0	0	0	0	0	0	0	0	0	0	0	0	0	0	0	0	0	0	0	0	0	0	0	0	0	0	0	0	0	0
rs570618	Lores-Motta 3	chr1	196687934	NA	SNP	T=0.2183/1093	NA	G	T		0	0	1	0	0	0	0	0	0	0	0	1	0	0	0	0	1	0	0	1	0	0	0	1	0	0	0	0	0	0	0	1	0	1	0	0	0	1	0
rs28664709	FGAMD2	chr1	196702087	NA	SNP	G=0.269988/1352	NA	A	G		0	0	1	0	0	0	0	0	0	0	0	1	0	0	0	1	1	0	1	1	0	0	1	1	1	0	1	0	0	0	0	1	0	1	0	0	0	1	0
rs6677604	Lores-Motta 4	chr1	196717788	NA	SNP	A=0.25406/1272	NA	G	A		1	0	0	0	0	0	0	1	0	0	0	0	0	0	0	0	0	0	0	0	1	0	0	0	0	0	0	1	1	0	0	0	0	0	0	0	0	0	1
rs7540032	FGAMD1	chr1	196732154	NA	SNP	T=0.484229/2425	NA	C	T		1	1	0	0	0	0	0	1	0	0	0	0	1	1	0	0	0	0	0	0	1	0	0	0	0	1	0	1	1	0	1	0	1	0	1	1	0	0	1
rs10922109	Lores-Motta 5	chr1	196735502	NA	SNP	C=0.489694/2452	NA	A	C		0	0	1	1	1	1	1	0	0	1	1	1	0	0	1	1	1	1	1	1	0	1	1	1	1	0	1	0	0	0	0	1	0	1	0	0	1	1	0
rs35292876	Lores-Motta 6	chr1	196737512	NA	SNP	T=0.006246/31	NA	C	T		0	0	0	0	0	0	0	0	0	0	0	0	0	0	0	0	0	0	0	0	0	0	0	1	0	0	0	0	0	0	0	0	0	0	0	0	0	0	0
HGSV_15069	SV (CFHR1_3del)	chr1	196755587	196846587	DEL	0.27233	-91000	A	<DEL>		1	0	0	0	0	0	0	1	1	0	0	0	0	0	0	0	0	0	0	0	0	0	0	0	0	0	0	1	1	0	0	0	0	0	0	1	1	0	1
HGSV_15081	SV	chr1	196810073	196810124	INS	0.207058	97	T	<INS:ME:ALU>		0	0	0	1	1	0	1	0	0	0	0	1	0	0	0	1	0	1	1	0	0	1	1	0	0	0	1	0	0	0	0	1	0	0	1	0	0	0	0
HGSV_15086	SV (CFHR1_4del)	chr1	196814543	196935693	DEL	0.0190506	-121150	T	<DEL>		0	0	0	0	0	0	0	0	0	0	0	0	0	0	0	0	0	0	0	0	0	0	0	0	0	1	0	0	0	0	0	0	0	0	0	0	0	0	0
rs61818925	Lores-Motta 8	chr1	196846320	NA	SNP	T=0.353998/1773	NA	G	T		0	1	0	0	1	0	0	0	0	1	0	1	0	1	1	1	0	1	0	1	0	0	1	0	0	0	1	0	0	0	1	1	0	0	1	0	0	1	1
HGSV_15096.1	SV	chr1	196885463	196885360	DEL	NA	NA	AAGATATATATATTATATATTTATATTTATATATATATGATATATATGATATATATCATATATATATGATATATATATGATATATATCATATATATGATATATATATATGATATATATCATATATATATATAT	A		0	0	0	0	0	0	0	0	0	0	0	0	0	0	0	0	0	0	0	0	0	0	0	0	0	0	1	0	0	0	0	0	0	0	0	0	0	0	0
HGSV_15096.2	SV	chr1	196885464	196885567	DEL	0.0124922	-103	A	<DEL>		0	0	0	0	0	0	0	0	0	0	0	0	0	0	0	0	0	0	0	0	0	0	0	0	0	0	1	0	0	0	0	0	0	0	0	0	0	0	0
HGSV_15100	SV	chr1	196917129	196917180	INS	0.199719	280	T	<INS:ME:ALU>		0	0	0	1	1	0	0	0	0	1	1	1	0	1	0	1	0	0	1	0	0	1	0	0	0	0	0	0	1	0	0	0	1	1	1	0	0	1	0
rs79351096	FIN_CFHR2mis	chr1	196949611	NA	SNP	A=0.014366/72	NA	G	A		0	0	0	0	0	0	0	0	0	0	0	0	0	0	0	0	0	0	0	0	0	1	0	0	0	0	0	0	0	0	0	0	0	0	0	0	0	0	0
rs191281603	Lores-Motta 9	chr1	196989521	NA	SNP	G=0.001874/9		C	G		0	0	0	0	0	0	0	0	0	0	0	0	0	0	0	0	0	0	0	0	0	0	0	0	0	0	0	0	0	0	0	0	0	0	0	0	0	0	0
rs565457964.1	1KG_CFHR5fs2	chr1	196994128		INDEL	CA=0.000937/6		C	CA		0	0	0	0	0	0	0	0	0	0	0	0	0	0	0	0	0	0	0	0	0	0	0	0	0	0	0	0	0	0	0	0	0	0	0	0	0	0	0
rs565457964.2	FGAMD4	chr1	196994128		INDEL	CAA=0.002/10		C	CAA		0	0	0	0	0	0	0	0	0	0	0	0	0	0	0	0	0	0	0	0	0	0	0	0	0	0	0	0	0	0	0	0	0	0	0	0	0	0	0
rs139017763	FGAMD3	chr1	196996063		SNP	A=0.003435/17		G	A		0	0	0	0	0	0	0	0	0	0	0	0	0	0	0	0	0	0	0	0	0	0	0	0	0	0	0	0	0	0	0	0	0	0	0	0	0	0	0
HGSV_15114	SV	chr1	197027337	197027401	DUP	0.018426	64	A	<DUP>		0	0	0	0	0	0	0	0	0	0	0	0	0	0	0	0	0	0	0	0	0	0	0	0	0	0	0	1	0	0	0	0	0	0	0	0	0	0	0
HGSV_15123	SV	chr1	197180632	197180632	INS	0.018426	2392	T	<INS>		0	0	0	0	0	0	0	0	0	0	0	0	0	0	0	0	0	0	0	0	0	0	0	0	0	0	1	0	0	0	0	0	0	0	0	0	0	0	0
rs139686286	FIN_MP3	chr1	197298923	NA	SNP	T=0.004685/23	NA	G	T		0	0	0	0	0	0	0	0	0	0	0	0	0	0	0	0	0	0	0	0	0	0	0	0	0	0	0	0	0	0	0	0	0	0	0	0	0	0	0
										SUM%	0.192692	0.192692	0.160743	0.0529153	0.0473243	0.0327476	0.0275559	0.0235623	0.0151757	0.014377	0.0121805	0.0103834	0.0091853	0.00878594	0.0081869	0.0081869	0.00798722	0.00798722	0.00778754	0.00758786	0.0061901	0.00559105	0.00519169	0.00499201	0.00479233	0.00459265	0.00439297	0.00399361	0.00339457	0.00279553	0.00259585	0.00259585	0.00239617	0.00239617	0.00219649	0.00199681	0.00199681	0.00199681	0.00179712
										AFR%	0.441451	0.0279793	0.162733	0.0150943	0.105485	0.256098	0.00724638	0.0169492	0.907895	0.0972222	0.0655738	0.788462	0.456522	0.0909091	0.170732	0.95122	0.05	0.225	0.974359	0.289474	0.870968	0	1	0.04	0.625	0.782609	0.954545	0.8	0.176471	0.928571	0	0.846154	0.0833333	0.25	0.636364	0.6	0.8	0.7	0.333333
										SAS%	0.264249	0.184456	0.279503	0.116981	0.139241	0.103659	0.137681	0.635593	0	0.0833333	0.0491803	0.0384615	0.108696	0.0227273	0.121951	0	0	0.05	0	0.394737	0.0645161	0.642857	0	0.6	0.0833333	0	0	0.05	0.294118	0	0.384615	0	0.0833333	0.333333	0	0	0	0	0.222222
										EUR%	0.179275	0.21658	0.368944	0.0603774	0.396624	0.268293	0.0217391	0.0423729	0	0.166667	0.0983607	0.0576923	0.152174	0.0227273	0.195122	0	0.625	0.2	0	0.157895	0.0322581	0.0714286	0	0.12	0.166667	0.0434783	0.0454545	0	0.117647	0	0	0	0	0	0.0909091	0.2	0.2	0.3	0.222222
										AMR%	0.107772	0.24456	0.141615	0.132075	0.156118	0.140244	0.115942	0.0508475	0.0921053	0.0833333	0.114754	0.0576923	0.130435	0.0909091	0.0487805	0.0487805	0.325	0.125	0.025641	0.105263	0.0322581	0.285714	0	0.24	0.0833333	0.0869565	0	0.1	0.117647	0.0714286	0	0.153846	0	0.166667	0.0909091	0.2	0	0	0.111111
										EAS%	0.00725389	0.326425	0.047205	0.675472	0.202532	0.231707	0.717391	0.254237	0	0.569444	0.672131	0.0576923	0.152174	0.772727	0.463415	0	0	0.4	0	0.0526316	0	0	0	0	0.0416667	0.0869565	0	0.05	0.294118	0	0.615385	0	0.833333	0.25	0.181818	0	0	0	0.111111
										Count=5008	965	965	805	265	237	164	138	118	76	72	61	52	46	44	41	41	40	40	39	38	31	28	26	25	24	23	22	20	17	14	13	13	12	12	11	10	10	10	9
										AFR=1322	426	27	131	4	25	42	1	2	69	7	4	41	21	4	7	39	2	9	38	11	27	0	26	1	15	18	21	16	3	13	0	11	1	3	7	6	8	7	3
										SAS=978	255	178	225	31	33	17	19	75	0	6	3	2	5	1	5	0	0	2	0	15	2	18	0	15	2	0	0	1	5	0	5	0	1	4	0	0	0	0	2
										EUR=1001	173	209	297	16	94	44	3	5	0	12	6	3	7	1	8	0	25	8	0	6	1	2	0	3	4	1	1	0	2	0	0	0	0	0	1	2	2	3	2
										AMR=694	104	236	114	35	37	23	16	6	7	6	7	3	6	4	2	2	13	5	1	4	1	8	0	6	2	2	0	2	2	1	0	2	0	2	1	2	0	0	1
										EAS=1013	7	315	38	179	48	38	99	30	0	41	41	3	7	34	19	0	0	16	0	2	0	0	0	0	1	2	0	1	5	0	8	0	10	3	2	0	0	0	1
										FIN=198	25	45	66	6	11	3	1	2	0	2	0	1	1	0	1	0	2	0	0	2	0	1	0	1	0	1	0	0	1	0	0	0	0	0	1	0	2	0	1
										FIN%FIN	0.126263	0.227273	0.333333	0.030303	0.0555556	0.0151515	0.00505051	0.010101	0	0.010101	0	0.00505051	0.00505051	0	0.00505051	0	0.010101	0	0	0.010101	0	0.00505051	0	0.00505051	0	0.00505051	0	0	0.00505051	0	0	0	0	0	0.00505051	0	0.010101	0	0.00505051
										FIN%ALL	0.0259067	0.0466321	0.0819876	0.0226415	0.0464135	0.0182927	0.00724638	0.0169492	0	0.0277778	0	0.0192308	0.0217391	0	0.0243902	0	0.05	0	0	0.0526316	0	0.0357143	0	0.04	0	0.0434783	0	0	0.0588235	0	0	0	0	0	0.0909091	0	0.2	0	0.111111
[truncated: 204 more columns]

[truncated: 14 more sheets: Supplementary Data 10, Supplementary Data 11, Supplementary Data 12, Supplementary Data 13, Supplementary Data 14, Supplementary Data 15, Supplementary Data 16, Supplementary Data 17, Supplementary Data 18, Supplementary Data 19, Supplementary Data 20, Supplementary Data 21, Supplementary Data 22, Supplementary Data 23]
